# Supplementary material for: Metabolite signatures of diverse Camellia sinensis tea populations
Source: Nat Commun. 2020 Nov 4;11:5586. doi: 10.1038/s41467-020-19441-1 (PMC7642434; doi:10.1038/s41467-020-19441-1)
Supplement: Supplementary file 4 — Dataset 1 [file 41467_2020_19441_MOESM4_ESM.xlsx]

## Sheet: Sheet1
Supplementary Data 1. Mean abundance of 752 filtered metabolic features detected by UPLC-QTOF MS under POS mode in the second leaf samples of 136 tea accessions
accessionID	1.00_146.9832n	1.00_149.0220m/z	1.00_171.1478m/z	1.00_236.1472m/z	1.00_275.9916m/z	1.00_279.0921m/z	1.00_291.9868m/z	1.00_397.0415m/z	1.00_738.1516m/z	1.00_775.1356m/z	1.01_128.9497m/z	1.01_144.9636m/z	1.01_222.1110m/z	1.01_224.1268m/z	1.01_349.1305m/z	1.01_365.1044m/z	1.01_433.0185m/z	1.03_271.2615m/z	1.04_247.0409m/z	1.09_191.9377m/z	1.10_193.9281m/z	1.15_303.8828m/z	1.19_293.8549m/z	1.20_253.8739m/z	1.20_262.8565m/z	1.23_247.8906m/z	1.24_235.8687m/z	1.25_183.9135m/z	1.26_223.9067m/z	1.31_158.0800m/z	1.31_158.1159m/z	1.31_175.1063m/z	1.31_402.1184m/z	1.36_217.8581m/z	1.40_129.0778n	1.40_158.0801m/z	1.40_158.1162m/z	1.40_174.0991n	1.40_402.1185m/z	1.48_208.9422m/z	1.51_117.9341m/z	1.51_241.8825m/z	1.52_308.0900m/z	1.55_167.9161m/z	1.59_235.8687m/z	1.61_258.8846m/z	1.72_230.8871m/z	1.72_253.8693m/z	1.72_273.8804m/z
S1	355.304	2141.35	494.713	1369.88	2116.07	4393.02	343.443	333.036	318.953	111.007	1394.22	708.671	374.028	4117.64	630.9	1915.63	300.629	4047.06	735.655	463.345	1716.39	441.309	377.895	561.602	964.492	469.189	517.03	391.116	281.794	6202.42	34.1492	1113.91	19.7058	525.664	176.469	7915.12	78.2358	1358.76	114.964	3075.72	2651.01	6275.35	639.958	456.682	2065.29	7021.46	549.166	2184.34	473.671
S2	366.735	2218.6	566.103	965.359	1565.18	5031.39	399.878	211.159	146.658	38.2584	1508.39	789.73	383.968	4155.22	416.508	1269.99	222.422	4424.82	822.074	470.523	1853.95	476.267	364.124	637.123	1035.93	510.98	530.236	377.698	272.257	4243.83	27.2962	833.48	20.2852	611.481	131.402	6058.26	57.4174	1044.02	53.0878	2999.09	2686.64	6717.73	110.486	362.179	2279.15	7600.19	806.199	2268.09	515.436
S4	299.466	2490.05	561.737	624.208	886.279	4637.25	352.466	106.378	34.5036	8.62966	1591.12	677.664	358.275	3661.91	232.377	644.83	108.385	4704.02	654.277	541.842	1921.12	468.048	404.027	681.221	1084.61	560.969	560.388	404.267	325.716	2764.46	0	490.476	0	557.92	78.891	3752.07	9.94817	591.71	15.7237	3246.9	2771.96	6520.4	537.246	427.277	2302.52	7577.06	809.78	2486.38	539.862
S5	284.102	2374.31	515.645	828.317	804.838	4332.45	267.556	107.725	38.3617	16.8573	1609.41	697.477	475.681	4279.56	236.478	533.741	90.8883	4002.7	717.627	620.103	2073.35	466.158	407.825	623.545	1066.05	661.58	571.213	479.822	418.069	3228.93	559.753	618.978	737.839	601.249	105.742	5211.96	339.547	880.827	18.1341	4053.38	2865.37	6695.21	1189.15	616.728	2240.45	7794.03	894.427	2294.02	730.207
S6	336.966	2728.37	588.8	485.63	1141.85	5033.75	343.707	120.927	38.1957	29.8645	1442.49	693.388	337.924	3731.05	320.001	898.976	104.211	5139.61	601.635	896.064	1942.22	438.76	438.204	674.095	1081.92	603.687	565.946	494.159	507.022	3015.08	0	502.444	0	604.63	87.7604	4333.97	11.3296	710.882	6.64567	4280.44	2673.11	6576.39	533.495	748.683	2245.63	7504.21	1039.79	2442.71	889.246
S7	369.524	2509.91	515.249	332.809	1335.02	4547.27	371.286	174.743	94.6957	37.0008	1619.91	748.022	389.35	4075.93	365.602	1191.02	191.039	4095.43	767.651	698.241	1952.93	491.031	378.603	648.51	1045.91	534.535	565.573	495.652	406.299	3027.83	0	539.483	0	594.421	56.3066	2790.73	18.1471	649.195	20.1766	4097.57	2741.02	7016.63	186.383	531.6	2275.38	7726.18	780.753	2438.2	672.405
S8	314.219	2334.69	505.466	481.058	1332.37	4147.38	334.267	181.043	132.517	32.9099	1378.16	642.908	360.145	3832.42	397.288	1107.85	168.752	4382.28	737.341	581.318	1888.49	434.333	348.958	576.012	1016.77	549.987	546.961	386.262	261.046	4844.96	0	845.138	6.56062	546.299	121.257	5076.66	34.7028	845.418	33.2603	3156.54	2661.43	6499.55	1288.11	342.247	2260.89	7049.62	766.036	2155.06	586.273
S9	274.902	2567.81	490.836	325.647	665.852	4328.35	212.975	72.0049	19.2299	7.852	1222.14	571.463	336.239	3372.2	248.987	516.854	82.3222	4615.44	660.77	505.032	2006.84	443.556	320.268	634.427	905.962	489.825	508.237	369.281	264.865	2954.42	0	502.253	0	562.433	76.9739	3696.71	0	619.728	0	3047.87	2678.56	6511.07	229.412	362.797	2447.37	7283.81	845.92	2152.35	634.706
S10	323.327	2251.73	618.596	433.718	1409.77	4682.98	394.433	206.169	100.82	22.9415	1576.72	746.509	387.39	3821.89	446.847	1389.21	191.984	3711.62	497.28	696.909	1971.82	503.012	446.225	675.476	1098.47	619.14	566.816	480.337	404.562	5522.68	39.439	961.024	40.4405	612.651	131.904	5992.02	37.6872	1006.04	30.218	3838.6	2741.02	6666.77	328.083	568.116	2240.49	7607.34	735.815	2346.24	632.305
S12	373.966	2556.59	383.374	257.098	1305.89	4076.82	463.764	161.407	74.1709	13.8117	1645.47	685.196	364.415	3936.02	350.049	1138.69	171.443	4618.98	907.565	601.455	1981.43	506.877	403.522	662.351	1056.69	586.232	592.379	462.628	305.677	5678.34	61.5307	992.691	21.8501	597.802	147.343	6199.04	49.3102	1093.14	39.4743	3347.75	2768.75	6755.77	762.764	526.947	2293.21	7655.72	735.463	2240.8	581.331
S13	329.973	2308.14	517.207	204.626	1311.51	4309.67	361.246	187.398	34.8304	50.7193	1551.88	670.692	361.157	3949.26	411.996	857.528	175.965	4123.91	667.128	577.423	1822.26	453.523	315.678	555.166	991.705	562.948	518.544	381.43	344.693	3835.25	0	676.182	0	560.536	117.97	4941.21	60.1592	843.544	43.8136	3285.15	2591.23	6293.54	345.28	473.387	2119.07	7252.07	729.271	1934.15	587.723
S14	317.657	2298.2	522.934	405.096	928.974	4810.35	409.2	113.998	26.5435	18.6455	1564.26	756.32	359.03	3721.56	438.454	922.594	113.694	3957.23	683.063	642.563	2012.54	469.871	381.157	690.928	1110.52	646.134	551.734	455.94	456.415	2399.74	4.41e-05	392.291	0	617.152	60.5966	3056.75	31.7838	471.788	31.0478	3947.16	2760.56	6823.37	339.695	646.527	2218.22	7730.41	900.79	2435.14	694.514
S20	339.728	2536.72	495.319	471.939	1619.63	4546.44	293.681	236.375	160.745	49.8166	1602.19	768.658	448.107	4046.46	628.066	1313.87	215.084	4343.87	682.268	713.096	1915.38	470.987	361.425	667.297	1095.98	574.051	569.173	427.42	420.459	6116.8	28.8507	1070.59	16.0491	581.064	166.985	7164.4	75.638	1211.58	83.162	3624.69	2682.83	6537.04	288.941	480.037	2185.05	7504.52	865.187	2241.8	700.648
S21	317.156	2432.97	515.31	637.25	1208.43	4702.01	316.069	165.707	61.3564	8.96379	1626.64	756.899	436.886	4180.68	408.394	994.589	162.546	4057.59	782.111	716.418	2095.78	470.625	385.458	677.676	1052.61	654.381	545.406	505.965	416.776	8944.33	79.2274	1510.26	58.6708	618.032	285.602	11993.3	300.659	2044.51	429.398	4068.3	2864.57	6653.2	386.305	582.814	2314.59	7779.96	951.289	2282.25	677.997
S22	243.465	2666.63	546.797	376.382	1083.71	4483.35	350.515	115.363	48.8545	12.3144	1398.03	639.867	337.071	3878.82	363.833	777.653	137.904	4547.04	694.603	565.797	1869.28	440.654	381.215	654.085	1009.34	549.232	553.432	379.128	326.678	3612.92	0	659.184	0	567.906	101.08	4893.16	10.8393	819.6	13.9219	3027.85	2554.27	6401.29	514.155	401.823	2316.92	7107.43	825.902	2257.12	547.162
S36	350.233	2533.07	516.183	628.786	1956.82	4796.34	449.823	245.091	236.719	86.4796	1163.53	732.924	503.462	4298.74	509.381	1513.57	240.224	4645.64	812.394	607.888	2027.41	472.347	405.569	645.758	1050.01	573.779	588.666	442.623	394.25	6848.89	61.9877	1309.44	24.2454	623.427	232.447	10605.8	167.119	1601.44	216.76	3934.02	2631.85	6611.34	0	629.108	2442.97	7369.89	907.654	2428.32	605.709
S38	313.595	2671.28	452.632	394.418	1060.14	4481.54	340.273	123.266	58.2014	17.023	1435.36	649.376	351.211	3663.36	345.695	863.46	114.16	4482.82	582.186	559.042	1871.26	447.003	380.884	662.115	1010.59	554.766	564.635	408.473	334.703	3777.11	0	616.009	0	550.434	83.9822	4373.76	13.355	728.843	9.03486	3429.33	2553.36	6360.71	0	461.346	2186.88	6901.57	698.568	2194.04	481.685
S40	341.121	2223.78	486.293	263.234	1635.26	4435.31	453.31	213.873	170.143	41.8618	1374.6	650.255	378.332	3892.32	524.909	1508.16	232.996	4418.11	798.876	519.144	1821.34	441.033	347.285	551.571	942.317	604.846	516.141	426.749	339.265	2881.33	0	488.605	0	533.541	86.2498	3819.06	0	595.095	6.08295	2904.91	2529.63	6069.28	301.396	374.15	2129.62	7017.97	661.489	1885.59	621.581
S41	419.399	3039.12	481.012	794.784	1915.62	4431.75	583.921	220.802	182.87	39.0094	1525.31	709.92	497.435	4065.98	652.357	1498.64	198.386	5049.6	507.671	652.108	2164.12	494.479	403.199	688.577	1210.25	817.038	614.483	465.958	361.821	669.858	0	107.877	0	629.095	8.62189	793.181	0	116.403	0	3993.14	2577.17	6843.24	0	608.356	2564.69	7334.63	940.024	2192.79	810.978
S42	376.739	2363.36	460.124	337.328	2028.05	3824.03	483.842	305.941	279.706	70.4841	1402.19	754.538	372.205	4137.94	635.916	2019.57	255.666	4228.91	820.363	588.856	1847.9	445.613	403.072	617.718	940.91	492.732	536.403	346.777	353.357	1432.81	0	240.628	0	543.547	41.015	2002.47	0	350.02	0	2821.01	2554.05	6371.63	130.378	375.017	2145.99	7073.24	718.889	2302.83	548.312
S43	439.275	2507.9	411.035	545.711	2128.5	4276.31	741.792	374.297	316.737	107.483	1507.09	691.337	413.815	4276.86	867.127	1960.3	315.151	4314.56	555.779	624.778	1845.39	432.469	353.51	673.66	1061.58	579.044	547.679	369.763	362.868	1406.91	0	228.66	0	581.29	37.8064	1897.56	0	310.773	0	3800.25	2604.16	6394.71	0	518.428	2274.41	7243.65	839.652	2341.89	544.466
S44	385.807	2618.39	549.886	530.465	1978.89	4788.2	508.877	313.208	233.892	117.676	1527.97	714.247	451.769	4062.99	641.036	1756.56	325.367	5073.98	673.027	595.225	1999.66	488.843	397.429	681.982	1100.09	678.934	577.341	360.69	339.328	4042.59	0.0850295	783.035	14.8865	645.462	125.151	5139.66	35.1252	940.47	24.0849	3328.22	2714.97	6538.98	219.922	500.681	2474.66	7454.57	892.03	2354.71	644.242
S45	423.16	2352.68	484.202	501.903	2125.77	4197.18	657.457	350.785	310.462	103.462	1489.13	755.1	472.867	4444.85	695.631	2207.43	351.115	4571.5	830.793	517.374	1987.36	473.268	328.005	674.764	1132.01	602.255	619.856	375.703	339.197	4053.47	0	692.765	0	634.235	92.7017	4306.38	49.5329	888.457	76.674	3164.85	2713.27	6660.06	198.925	393.073	2405.74	7613.04	757.854	2376.9	627.434
S46	421.623	2804.75	416.839	284.227	2192.36	3658.03	428.441	323.659	286.25	97.5822	1347.48	744.689	481.472	4347.68	711.156	2174.68	288.789	3920.82	620.374	721.408	1891	455.028	311.629	573.891	1005.98	666.609	508.953	473.263	405.783	1102.93	0.0690716	187.536	0	532.647	27.9478	1605.07	0	257.204	0	4163.89	2684.58	6219.6	170.48	594.019	2105.53	6754.45	814.851	2009.58	659.393
S47	414.167	2566.53	429.428	612.361	2836.88	3974.71	758.416	496.675	576.151	228.113	1243.03	726.72	466.183	4437.74	1180.65	2996.18	457.451	4492.5	951.702	447.572	1664.61	437.423	333.333	566.059	917.224	515.522	493.631	333.898	266.505	2746.18	0	446.247	0	451.211	75.9208	3662.37	0	627.745	0	3024.9	2504.48	6380.65	539.11	376.013	2290.68	7050.23	765.826	2362.95	597.043
S48	363.357	2327.66	572.226	287.852	1791.84	4941.36	437.938	286.677	253.117	102.451	1383.43	718.842	358.04	4044.82	588.984	1639.94	293.674	4089.09	555.186	532.337	1837.67	452.586	430.479	666.829	988.683	535.384	536.561	400.164	320.033	815.902	0	110.13	0	572.838	17.8951	1125.12	0	191.339	0	3270.03	2573.61	6407.64	235.839	338.02	2105.19	7153.84	588.208	2421.39	563.863
S49	373.772	2493.89	472.902	282.186	2081.63	4107.06	487.974	328.4	296.382	113.505	1373.86	635.956	381.585	4339.4	721.082	1815.1	300.252	4605.2	462.755	503.212	1879.88	449.561	354.115	647.038	972.222	556.322	539.471	348.235	325.029	1230.98	0	203.239	0	554.404	36.3566	1437.38	0	244.521	0	3297.35	2556.7	6258.71	106.724	369.6	2182.4	6896.78	645.635	2169.6	581.167
S50	363.691	2306.76	464.381	474.703	2125.33	4661.46	611.244	357.147	308.815	120.507	1402.67	873.2	541.682	4126.2	745.976	2070.7	335.523	4019.85	557.333	742.869	2072.85	482.967	342.971	673.553	1033.84	690.075	552.302	487.845	434.856	2180.82	0	383.492	0	632.253	64.9274	3241.14	0	545.565	0	4589.74	2810.51	6748.39	0	642.643	2258.2	7794.3	881.411	2492.78	739.458
S51	347.384	2455.77	437.979	524.48	1422.38	3899.16	459.252	252.71	217.868	89.8699	1242.6	713.474	266.556	3874.28	693.695	1844.31	309.907	4425.28	564.465	501.169	2072.06	459.423	371.759	625.415	1088.29	588.718	561.256	374.689	285.418	864.411	0	176.07	0	560.127	16.3206	1223.07	0	186.954	0	2977.7	2639.13	6534.3	411.076	378.54	2221.39	7294.38	641.838	2175.62	595.271
S52	444.02	2608.47	567.722	343.297	2352.6	5598.87	671.205	379.862	386.114	121.349	1429.55	787.676	485.265	4418.69	788.651	1997.75	319.465	5382.99	644.562	815.389	2144.94	480.658	461.251	744.395	1121.41	775.529	585.434	542.968	456.103	1037.97	0.0606976	167.145	0	603.972	26.8694	1220.25	0	199.319	0	4678.28	2761.12	6997.1	0	679.149	2440.82	7732.2	965.412	2638.63	743.338
S53	479.848	2594.24	545.701	394.225	3299.96	4516.51	524.638	555.007	581.948	191.949	1335.52	779.22	444.164	4378.5	1348.94	3404.51	502.303	4516.13	627.658	487.159	1939.21	440.218	388.859	681.926	1065.05	596.577	564.927	354.06	371.229	2567.8	28.3472	538.182	18.0918	615.473	64.5804	4117.17	104.168	683.451	73.8153	2939.56	2757.12	6723.72	843.752	366.506	2250.63	7792.58	698.17	2602.79	515.034
S54	418.072	2574.53	476.37	679.302	3243.74	4359.97	417.626	595.444	726.693	232.314	1319.65	761.137	406.527	4404.8	994.216	2566.15	435.692	3891.9	800.148	593.125	2027.17	425.698	371.484	676.631	1030.5	547.213	519.685	408.97	322.1	804.476	0.0469062	129.38	0	594.455	46.2956	1794.33	0	292.916	0	3542.04	2700.75	6239.28	789.173	359.652	2318.9	7457	820.434	2422.05	537.358
S55	434.764	2548.43	478.372	556.562	2519.44	4243.52	654.25	409.371	430.793	127.308	1420.23	767.631	469.86	4134.85	750.455	2139.71	328.493	4646.68	717.55	519.808	1845.85	453.094	355.734	620.226	1000.9	520.38	522.366	387.838	326.937	1378.73	0.111807	277.168	0	553.287	39.1971	2171.67	0	381.827	0	3252.43	2476.73	6204.03	424.744	404.562	2213.16	6984.16	854.257	2270.73	590.599
S56	474.649	2756.3	391.277	184.746	3045.85	3925.82	634.053	559.444	629.714	206.265	1406.87	790.942	567.638	4597.09	1181.58	2589.04	458.325	4842.47	710.627	650.394	1996.4	482.307	350.491	605.033	1020.08	570.39	528.154	458.201	383.855	2669.98	13.3972	742.101	6.62091	573.416	101.793	2977.45	128.538	797.194	57.0554	4248.05	2795.15	6641.09	298.267	569.026	2316.64	7458.66	852.356	2256.14	679.434
S57	472.122	2116.5	514.904	630.535	2729.03	4429.33	621.801	499.032	552.143	252.857	1242.78	766.301	406.634	4329.45	890.073	3178.51	499.191	4106.19	768.717	571.561	1878.35	415.091	327.979	601.107	910.634	467.176	486.37	411.24	341.592	2159.32	0.0810158	378.379	0	477.394	50.554	2910.68	0	448.024	5.90848	3673.94	2629.19	6493.72	432.637	487.905	2129.37	7046.44	710.323	2288.32	568.421
S58	428.048	2564.69	534.319	511.137	2485.49	4407.42	714.216	471.643	448.01	132.034	1525.46	695.534	411.685	4343.45	872.333	2503.25	366.532	4418.89	723.023	578.841	1979.21	482.878	397.255	657.339	1126.24	618.753	572.708	403.302	266.739	2091.81	0	356.964	0	623.138	85.6345	2465.08	18.6193	419.376	41.0519	3476.69	2810.42	6702.65	34.4177	358.038	2495.62	8020.79	857.14	2428.96	659.787
S59	588.569	2379.68	448.34	238.56	3943.69	3999.48	766.035	660.894	918.703	299.01	1471.67	895.163	583.695	4844.56	1495.42	4435.19	559.305	4295.23	912.215	750.334	1977.72	456.478	379.976	667.964	1056.37	602.248	536.488	488.156	416.253	467.269	0	83.4169	0	575.912	9.09703	587.219	0	93.8325	0	4474.4	2775.97	6621.89	93.0409	586.697	2277.05	7400.42	827.427	2308.48	677.818
S60	433.794	2215.77	468.557	477.136	2860.6	4552.13	495.115	505.04	641.618	252.206	1135.71	754.805	390.266	4077.67	1002.25	3029.81	472.29	4073.99	761.936	450.051	1968.36	402.239	359.702	615.594	949.582	609.697	554.256	351.577	298.618	860.862	0	132.806	0	529.382	16.4431	1012.64	0	171.396	0	3009.52	2409.08	5949.03	581.414	348.44	2178.07	6854.47	715.654	2438.26	534.964
S61	520.533	2317.57	483.611	162.745	3560.55	3699.76	750.996	664.164	817.335	272.951	1422.92	915.482	457.597	4446.31	1230.3	3649.92	554.913	4233.61	1042.72	578.684	1938.61	459.979	386.895	643.011	1100.73	549.949	550.153	374.913	355.71	538.987	0	86.3278	0	594.922	8.9703	812.396	0	110.319	0	3919.99	2671.23	6371.14	273.362	392.321	2288.47	7546.65	807.154	2336.83	640.798
S62	372.306	3562.84	485.087	573.797	2319.72	4675.8	505.357	410.987	373.173	130.457	1215.36	688.917	414.76	4095.28	758.182	2092.41	286.503	5151.47	581.257	755.022	2066.94	478.636	414.765	736.377	1085.1	678.287	586.064	510.279	435.436	993.19	0	165.977	0	591.146	30.2111	1751.62	0	293.803	0	4577.71	2643.25	6632.54	166.003	560.131	2312.94	7467.39	932.42	2491.6	696.043
S63	468.338	2403.76	440.137	278.525	2511.46	3928.29	776.421	424.874	466.122	167.454	1513.65	831.09	464.478	4435.71	858.397	2569.2	321.247	4159.58	725.425	607.429	1740.59	492.43	295.362	691.946	1079.81	561.22	569.64	423.819	398.032	987.803	0	165.926	0	639.32	35.9138	1590.88	0	274.18	0	3811.45	2691.26	6753.25	0	499.121	2503.69	7776.4	837.47	2523.68	720.607
S64	470.879	2368.88	540.981	501.857	2793.66	4702.95	644.343	423.933	470.422	178.526	1461.73	836.334	395.785	4321.48	1081.76	2905.05	358.439	4332.28	759.078	609.797	1940.64	481.714	366.932	663.634	1074.89	613.501	572.546	446.517	432.895	4201.09	51.3651	715.007	46.952	552.952	106.082	4959.03	73.007	907.3	121.494	3898.34	2760.07	6734.09	201.08	644.354	2428.51	7936.32	1056.49	2420.57	635.542
S65	392.806	2965.83	485.231	372.149	1484.87	4565.43	493.595	203.251	147.455	31.8882	1497.72	634.316	407.099	3903.64	489.974	1453.39	158.125	5008.21	842.514	703.877	1880.08	409.222	390.427	662.628	1135.37	631.009	567.427	561.88	479.559	1405.14	0	207.054	0	611.733	22.8511	1616.65	0	262.199	0	5243.91	2693.63	6559.27	22.3128	720.677	2364.07	7434.58	905.377	2344.35	839.707
S66	435.397	2357.19	505.433	390.491	2118.68	3999.27	628.203	299.597	301.036	79.1586	1562.91	813.486	478.526	4219.85	687.795	2005.84	274.26	4239.69	954.93	664.876	2225.9	492.587	416.955	669.118	1090.87	579.842	558.139	492.323	371.208	377.303	0.103402	56.3154	0	559.841	11.7497	841.186	0	137.193	0	3826.98	2800.16	6714.24	160.162	571.343	2269.63	7702.8	821.745	2228.79	676.479
S67	409.531	2791.11	414.332	626.252	2398.6	4534.37	522.515	307.315	290.323	74.9843	1402.81	770.726	418.904	4185.85	790.776	2236.32	243.465	4860.92	833.413	619.337	1971.93	483.344	363.12	645.099	1070.79	624.887	581.21	450.395	430.5	1893.18	32.6908	315.45	41.9365	651.685	40.8185	2275.19	163.494	366.978	247.689	3859.02	2767.91	6698.67	154.718	520.407	2411.83	7671.89	926.699	2412.01	773.641
S68	425.256	2263.53	482.837	628.658	2270.14	4052.99	524.299	336.216	358.602	118.522	1333.04	761.11	408.521	4024.96	686.388	2058.49	346.679	4067.03	891.9	562.657	1693.26	456.958	331.89	559.435	942.32	529.555	497.812	371.803	309.237	1989.4	0	356.251	18.6823	556.555	58.2163	2880	88.9853	503.034	114.584	3272.85	2474.72	6026	398.872	410.688	2081.29	6769.71	745.374	2045.68	544.561
S69	424.511	2129.77	453.853	109.999	2539.39	4205.49	587.339	410.253	421.756	132.287	1194.79	668.542	470.96	4087.27	838.92	2547.84	382.458	3946.64	891.274	429.479	1785.12	441.974	294.404	629.505	929.468	424.023	467.916	311.064	234.708	760.573	0	125.365	0	528.984	55.599	2339.68	15.6727	392.703	12.8821	3161.4	2584.81	6291.97	404.903	331.22	2141.42	7264.45	567.225	2101.76	525.78
S70	441.534	2659.84	460.924	397.642	2473.78	4085.41	637.949	367.967	390.151	127.011	1387.32	783.243	484.307	4611.1	799.651	2150.75	364.312	4311.57	735.118	542.079	2026.85	508.364	369.977	679.119	1062.2	496.27	530.668	390.573	301.582	1852.24	0	329.112	0	584.316	50.5348	2853.55	0	540.842	0	3186.47	2751.28	6892.7	19.2147	416.953	2333.12	7779.17	801.02	2338.54	627.752
S71	427.363	2248.65	529.554	494.529	1869.51	4498.5	615.781	245.779	188.51	60.8274	1541.57	790.41	454.751	4238.47	549.085	1592.41	265.176	3841.15	745.069	740.309	1878.59	487.788	394.343	602.788	1104.02	504.291	490.074	443.186	439.734	2597.02	0	446.329	0	628.921	73.5303	3386.02	0	523.483	0	4411.15	2882.91	6771.22	330.051	639.314	2093.77	7394.81	753.254	2192.78	681.669
S73	389.328	2446.98	515.323	468.416	2220.87	4304.72	438.629	322.796	247.694	95.0871	1496.32	711.077	446.908	4120.73	761.609	2217.49	289.67	4597.54	865.847	544.782	1760.2	473.477	352.763	601.054	1084.18	521.314	564.017	397.067	329.228	6196.52	29.203	1029.87	15.7004	661.159	227.225	8712.83	123.329	1503.92	161.243	3419.41	2768.35	6600.68	12.1061	514.928	2347.67	7878.46	625.951	2578.4	472.725
S74	331.776	2864.71	534.237	487.11	1959.6	4927.67	403.708	282.148	245.37	53.8658	1279.87	717.738	483.661	4106.21	605.01	1926.37	234.644	5934.03	601.054	648.537	1917.52	420.681	334.21	624.891	951.41	658.804	515.382	421.405	341.077	7222.28	58.4908	1164.04	49.6809	484.72	279.779	8331.42	167.538	1565.55	130.855	3815.06	2636.78	6293.74	478.636	553.603	2337.08	6790.11	900.443	2315.81	612.069
S75	382.535	2672.3	469.458	396.189	2167.94	3942.8	460.023	368.466	345.534	101.489	1248.53	738.498	360.179	3788.95	628.265	1983.92	305.3	4767.13	806.254	471.311	1832.89	428.278	360.867	606.604	1024.75	579.614	551.051	347.643	274.671	8640.94	70.975	1417.79	40.2523	548.893	246.61	10102.6	211.127	1760.73	254.121	3105.75	2682.2	6397.44	952.938	387.734	2210.63	6981.5	840.874	2237.16	648.122
S76	373.469	2395.16	492.5	506.867	1519.42	4472.32	403.61	233.137	158.28	52.0865	1522.44	713.575	438.663	4162.44	504.373	1457.6	220.397	4235.24	815.195	497.514	1820.83	441.139	396.777	679.718	957.099	567.315	554.832	411.143	352.698	7940.63	48.1688	1184.2	28.7979	484.809	175.992	7982.29	96.7502	1337.05	101.208	3583.31	2663.45	6397.63	1367.35	409.579	2270.51	7114.86	809.453	2484.22	625.089
S77	372.803	2424.98	597.511	281.14	1581.69	4592.09	414.854	246.496	136.873	35.007	1426.28	695.509	346.779	3895.84	529.172	1348.31	221.538	4677.2	706.829	505.067	1779.19	459.487	349.663	659.292	1003.64	508.796	543.188	375.123	313.078	7325.67	30.8293	1202.7	17.647	552.068	219.961	9581.38	146.827	1589.79	219.237	3223.71	2690.71	6334.43	0	419.957	2189.13	7368.62	579.028	2416.2	470.299
S78	311.35	2405.92	513.069	356.512	907.879	4593.3	327.546	83.5739	27.6649	6.18042	1502.84	654.85	371.001	3636.41	209.867	712.515	97.4602	4434.46	895.95	531.867	1959.44	488.055	376.883	633.465	1046.67	595.321	561.121	432.139	349.64	8448.46	65.1852	1455.79	41.8441	586.038	364.67	12047.9	265.345	2055.74	394.52	3445.23	2638.71	6448.03	2068.94	447.045	2271.52	7428.8	710.867	2219.33	661.303
S79	333.912	2377.79	436.11	612.272	857.893	3537.91	493.307	116.866	36.0337	34.1854	1422.01	667.119	340.28	3868.33	305.738	820.237	104.913	3859.56	874.33	501.218	1625.26	439.222	341.258	562.873	923.898	482.773	489.754	359.026	290.7	10237.6	91.2083	1804.94	84.8803	474.351	307.208	11569.7	303.31	1974.55	422.767	3165.81	2638.34	6183.07	836.674	418.321	1998.48	7015.49	721.494	2252.94	446.328
S80	305.698	2265.01	333.858	780.781	1328.13	3361.57	253.116	171.055	72.1389	21.3587	1099.5	637.481	347.991	3684.24	352.883	1236.05	195.125	4050.02	910.517	567.988	1723.77	405.775	283.278	536.986	986.948	537.538	498.825	336.739	316.602	7918.5	49.0313	1387.97	29.6572	526.144	312.053	10973	249.459	1865.7	337.306	3108.33	2479.95	5907.3	628.074	478.221	2038.57	6796.04	744.737	1901.56	538.374
S81	372.318	2300.44	491.377	469.583	1286.75	4341.73	296.353	175.253	86.598	35.461	1559.39	752.593	414.855	3659.06	392.924	1010.78	211.582	3760	925.381	595.08	1896.38	438.358	334.953	596.007	1025.63	532.139	520.783	396.58	399.637	12573.4	165.855	1985.56	165.384	550.655	370.005	13590.3	436.621	2582.35	771.797	3720.41	2647.85	6312.93	785.365	497.162	2282.92	7531.57	955.671	2162.68	607.9
S82	372.168	2390.26	527.355	249.865	1705.03	4456.57	377.377	246.952	146.656	48.4716	1472.08	724.193	418.993	3928.45	531.221	1411.38	247.305	4254.18	724.284	606.093	1759.35	491.871	383.003	627.223	1034.85	525.018	553.72	406.832	333.252	8393.91	85.7554	1429.02	61.2999	642.991	232.847	9443.81	171.66	1521.93	168.141	3474.83	2736.22	6683.52	560.537	467.676	2414.88	7702.78	802.36	2230.71	500.745
S83	407.733	2131.73	429.684	228.525	1664.71	3918.17	337.548	271.088	187.287	75.7134	1380.32	718.502	385.56	4050.92	550.986	1528.81	234.862	4019.23	1014.1	592.088	1757.48	424.249	315.387	560.513	944.587	525.359	482.398	344.742	339.171	6308.27	10.7563	1086.16	6.57655	509.832	245.608	8000.19	118.74	1375.88	101.223	3713.78	2578.25	6565.33	572.95	476.768	2066.53	7097.49	700.011	2060.55	508.991
S84	311.335	2124.05	451.136	229.769	970.404	4231.84	286.626	109.339	32.3838	7.02729	1455.93	669.428	321.175	3542.89	233.408	676.706	100.847	4174.71	832.077	478.507	1969.64	467.184	361.074	671.532	1019.74	550.014	548.861	415.621	339.062	10591.9	88.5916	1833.71	87.9054	542.663	335.259	11576.7	261.135	1971.24	262.082	2890.8	2624.62	6451.09	1291.71	506.255	2235.09	7317.61	789.961	2209.67	530.708
S85	376.946	2234.46	486.194	241.5	1660.84	4575.85	315.564	271.692	217.152	71.2512	1463.3	701.013	371.393	4036.15	491.401	1592.9	250.776	3753.63	750.54	449.819	1802.57	459.794	399.445	705.464	1104.96	515.545	558.196	336.534	346.456	6510.16	49.2779	1163.3	42.5631	563.944	213.868	7969.55	105.279	1411.41	127.03	2849.89	2500.26	6482.72	1571.07	362.104	2450.43	7437.62	827.735	2536.19	644.107
S86	355.128	2255.46	533.049	435.588	1230.46	4438.42	392.633	169.174	72.7623	11.0293	1518.96	690.259	492.784	4005.26	459.337	1244.05	145.428	4238.02	775.891	612.792	1926.23	467.133	383.339	597.983	1079.88	656.167	581.354	426.301	338.825	6609.91	13.8717	1137.49	21.9905	609.475	216.236	8295.09	117.666	1403.87	135.86	3552.66	2648.8	6699.24	566.258	485.845	2397.33	7775.39	836.792	2174.04	613.106
S87	281.91	2177.12	393.452	324.95	1248.12	3700.6	241.91	179.746	108.24	40.2097	1299.34	615.882	343.415	3364.34	389.658	1105.73	176.384	4215.18	406.509	575.535	1798.06	458.066	361.81	586.714	908.047	558.803	531.162	378.941	287.066	9868.02	60.7953	1516.89	118.959	507.27	358.003	13305.2	350.47	2135.99	595.35	3352.54	2453.47	6131	527.574	413.385	2017.62	7156.41	780.249	2119.33	555.857
S88	312.496	2390.46	563.596	232.629	1708.03	4100	338.578	250.599	183.397	51.529	1415.46	718.774	393.139	3787.33	496.935	1341.64	242.102	4259.86	454.028	680.088	1930.76	473.953	363.932	610.236	1031.61	508.59	530.905	422.137	446.444	5327.95	0	817.254	11.1265	571.718	178.842	6908.06	69.244	1160.24	89.859	4455.32	2696.42	6587.81	0	613.969	2165.09	7519.28	857.053	2265.45	624.686
S89	428.675	2525.48	480.263	237.208	2724.26	4676.91	409.95	447.551	508.467	144.971	1465.39	752.893	514.24	4344.23	889.167	2283.44	351.555	4171.04	742.572	720.949	1852.69	473.44	344.912	601.128	1051.51	597.065	525.943	476.103	384.801	11363.2	163.188	1868.05	168.447	614.82	351.773	15011.7	377.838	2466.26	570.142	4465.99	2737.82	6681.39	1355.4	628.156	2313.5	7554.88	970.884	2257.4	708.902
S90	409.127	2576.19	527.696	151.087	1824.83	5405.71	475.117	292.783	242.49	56.5712	1437.64	727.579	370.796	4093.6	547.29	1833.21	218.985	4405.55	929.989	585.405	1871.13	466.008	351.079	649.598	1033.21	544.454	523.972	445.935	354.063	9266.35	56.0047	1533.75	64.6172	589.398	251.394	11011.8	261.125	1810.27	328.836	3886.88	2742.88	6663.75	1054.35	519.919	2339.86	7679.89	1046.52	2395.86	556.861
S91	397.786	2765.26	510.744	500.745	2693.86	4597.99	511.16	473.496	527.354	168.943	1385.59	801.503	473.295	4473.18	954.173	2526.17	390.136	4259.27	596.84	681.117	2192.76	501	457.92	747.898	1097.01	701.522	586.085	471.823	447.305	6946.59	30.739	1172.36	29.5317	638.653	189.889	8453.63	78.9704	1411.97	129.524	4380.54	2787.24	6869.22	206.142	611.056	2440.44	7749.39	844.369	2519.89	681.848
S92	400.543	2184.83	446.679	331.357	2482.73	4200.48	471.595	391.098	378.24	114.474	1429.73	714.585	383.747	4026.85	774.668	2405.78	359.167	4329.17	503.029	459.184	1817.57	489.786	376.718	624.493	1007.3	570.605	550.497	339.024	342.053	5913.95	29.8208	958.334	31.5787	594.101	180.722	7716.54	99.3068	1310.8	97.1614	2875.3	2547.42	6403.28	469.582	367.557	2270.61	7517.12	666.677	2239.66	674.882
S93	403.789	2227.96	485.301	380.04	2390.83	4393.37	335.688	403.845	401.76	126.864	1436.57	721.461	394.125	3929.62	754.049	2239.47	310.219	4215.55	831.638	559.036	1760.68	459.583	346.283	593.432	978.83	552.502	533.21	350.562	276.575	12843.6	225.257	2015.74	264.412	531.532	390.09	16099.6	503.114	2339.13	865.581	3158.42	2588.34	6274.58	1653.75	413.091	2221.85	7221	812.104	2215.03	509.718
S94	330.809	2445.39	466.354	181.561	1998.59	4135.05	399.042	303.921	256.465	78.0212	1444.91	646.891	316.418	3767.38	754.215	1613.52	241.596	4442.86	549.225	666.093	1818.79	441.934	341.933	602.97	990.701	629.559	533.682	385.462	306.173	7733.98	45.3769	1296.81	33.277	566.948	245.202	9170.86	180.704	1392.69	193.951	3576.46	2484.59	6015.12	258.457	474.981	2205.96	6950.86	829.885	2202.51	649.506
S95	358.15	2541.5	551.178	238.934	1654.46	4733.66	322.486	234.845	174.74	62.1018	1328.66	670.323	335.997	3876.64	649.968	1393.89	266.839	4495.15	568.768	692.068	1806.82	460.031	369.594	617.663	1024.51	564.385	529.126	434.109	385.96	3002.61	25.5912	504.039	22.9887	522.373	84.4609	3699.6	102.805	622.27	151.501	3836.15	2651.56	6400.03	0	597.637	2260.42	7082.14	967.517	2302.45	731.349
S96	361.187	2343.54	518.155	522.698	2200.5	4677.24	325.757	357.098	324.873	108.492	1412.82	712.938	384.943	4004.99	702.172	2238.08	344.218	3866.61	865.386	443.744	1828.37	462.451	319.452	576.723	970.07	524.606	497.018	329.758	250.9	10438.2	107.22	1662.66	110.464	556.378	364.619	11927.5	268.399	2015.38	403.122	2893.02	2572.27	6186.33	1125.88	482.023	2194.81	7086.57	809.844	2026.33	613.814
S97	380.989	2291.17	448.867	503.774	2264	3994.1	552.487	433.122	443.84	153.663	1459.6	822.252	401.333	4400.64	715.829	2386.74	441.633	4266.94	871.253	554.12	1844.29	507.675	338.981	610.951	1014.14	532.347	541.98	390.355	264.497	8115.91	60.0653	1407.61	26.9263	570.898	270.359	9881.22	204.943	1712.19	261.808	3080.32	2791.37	6692.17	403.64	452.125	2315.31	7620.64	710.634	2252.68	610.982
S98	345.248	2814.3	591.208	184.148	2122.22	5603.71	416.222	308.398	245.909	98.7182	1509.33	737.561	427.657	4212.57	689.956	1523.77	273.267	4268.37	469.56	682.365	1951.15	509.7	404.799	670.53	1082.46	576.224	579.584	494.786	377.206	11844	124.027	1796.7	101.28	604.711	316.341	12805	314.692	2328.65	528.536	4174.59	2809.25	6730.13	0	590.787	2363.23	7743.58	857.378	2407.2	760.851
S99	370.374	3042.96	546.244	268.674	1477.2	4690.6	355.834	179.134	100.077	18.2682	1490.01	653.507	408.285	3818.48	540.261	1415.69	157.923	5164.06	531.496	705.762	2154.52	467.255	517.561	809.261	1104.39	794.274	650.82	516.113	399.452	6259.37	35.2088	999.192	21.9261	629.581	190.754	8067.75	89.2011	1276.44	98.2014	4250.25	2874.83	6679.88	812.938	610.043	2524.54	7318.55	883.842	2465.47	670.589
S100	363.538	2519.35	545.847	236.035	1642.5	4190.89	326.586	203.292	130.225	24.3086	1582.75	640.19	415.901	3901.29	580.862	1472.72	203.843	4665.36	529.153	579.821	2069.09	490.534	390.907	660.385	1122.26	649.994	591.9	449.945	343.614	3351.7	17.2913	577.02	19.5104	573.95	133.518	5774.03	23.5213	885.909	59.1219	3661.92	2632	6684.62	636.535	505.422	2455.14	7849.11	835.261	2196.14	573.865
S101	333.852	2873.18	487.724	2012.24	1816.57	5035.21	393.814	274.707	220.322	68.0266	1494.51	854.808	409.253	4295.82	461.236	1738.21	290.002	4972.64	585.158	596.646	1963.07	495.293	437.846	692.25	1094.02	659.336	577.949	451.185	399.338	5364.34	23.4472	922.29	0	598.223	132.264	6220.72	23.8478	1044.61	43.7294	3780.47	2559.07	6758.08	203.544	594.509	2394.38	7676.84	896.551	2590.1	695.267
S102	325.59	2213.65	515.09	601.802	1257	4304.01	461.155	153.231	69.7322	25.1467	1351.5	630.874	370.983	3429.57	431.503	1045.42	150.826	3913.68	828.358	605.966	1714.48	408.623	297.647	560.477	908.604	556.304	516.36	443.507	356.484	7634.92	58.0106	1253.82	45.5429	512.559	195.75	8572.78	173.931	1451.42	208.046	3229.24	2399.39	5864.87	321.741	515.075	2089.81	6367.06	783.783	2087.32	645.679
S103	319.914	2602.66	635.03	953.54	1064.85	4046.7	338.072	133.588	63.32	12.9752	1323.42	715.517	361.253	3838.1	320.442	964.797	138.193	4038.41	481.206	642.908	1791.57	463.413	351.152	583.616	940.63	569.727	509.782	368.256	339.303	13948.7	157.081	2394.71	171.419	514.235	391.981	14903.6	457.848	2664.93	782.212	3681.3	2764.31	6276.27	556.437	435.007	2052.2	7038.68	736.774	2221.74	661.777
S104	317.912	2332.45	379.333	235.647	607.201	3489.47	305.625	76.6102	8.6745	0	1489.74	683.231	328.297	3476.21	162.519	512.755	64.0989	4334.2	726.66	545.593	1849.85	459.985	380.79	628.507	972.072	590.342	536.334	352.68	279.726	3429.57	0	591.687	0	576.515	124.687	4706.77	27.2451	823.516	7.64318	2901.89	2586.95	6444.34	1027.11	339.96	2164.68	7317.82	654.228	2158.65	613.61
S105	344.7	2155.12	354.23	474.793	536.729	3516.08	379.394	69.8578	8.30829	0	1443.64	638.078	314.681	3658.26	112.4	515.195	55.6905	4173.81	861.917	682.934	1908.31	466.388	389.259	616.665	935.414	537.08	490.017	437.886	425.822	3858.32	0	726.74	0	557.714	143.309	5155.55	32.058	868.333	28.8475	3750.7	2534.84	6377.41	1303.23	461.281	2070.72	7061.05	705.903	2070.58	525.328
S106	234.514	2430.38	467.828	306.09	694.323	4038.88	312.459	62.8703	12.3887	0	1513.06	599.338	306.449	3615.04	221.176	369.147	51.9565	4145.49	743.522	525.105	1814.04	456.714	378.007	585.072	971.182	572.821	547.434	348.628	304.273	9615.85	97.7795	1665.76	64.2803	550.171	303.985	11455.9	242.199	1924.63	365.232	3218.15	2559.04	6301.62	868.005	426.273	2224.59	7123.21	621.586	2186.87	536.111
S107	327.563	2346.37	538.606	127.341	1234.75	4873.07	390.441	161.757	61.1666	22.5707	1600.29	699.342	397.786	3997.22	430.503	1043.44	168.706	4132.4	757.348	575.298	1935.01	439.703	404.586	629.545	1055.69	633.232	568.361	409.329	326.242	9269.44	75.1427	1476.22	41.8069	591.374	225.706	9915.41	156.529	1624.01	197.316	3476.21	2736.61	6588.92	302.055	385.903	2284.16	7715.19	828.098	2312.57	635.234
S108	308.872	2556.75	626.715	492.649	1248.34	4926.61	448.171	175.242	90.4172	33.0765	1349.37	648.913	354.414	3758.4	417.745	1150.71	180.816	4487.9	768.767	471.186	1820.08	434.804	339.959	577.972	962.852	564.136	493.955	387.784	284.755	6095.24	19.971	852.343	20.2196	531.531	170.732	7288.63	152.819	1145.3	82.6609	3031.72	2607.16	6458.21	402.299	384.915	2074.12	6963.35	798.075	1945.07	629.453
S109	313.494	2105.26	347.975	1075.51	945.551	3481.66	306.197	142.355	66.5371	26.1125	1288.61	573.998	327.002	3423.82	464.728	888.782	154.908	3980.09	476.818	603.163	1575.01	383.27	305.284	534.699	859.596	480.395	439.939	418.982	348.38	4488.37	65.7068	787.093	14.6442	476.181	135.031	6046.51	59.2647	1078.58	79.2082	3716.7	2286.08	5536.73	4.30969	516.052	1873.33	6278.77	693.942	1884.53	486.012
S110	265.04	2651.1	592.248	290.346	790.928	5041.19	316.272	102.658	33.8794	0	1382.28	607.436	368.211	3722.89	283.575	603.423	62.4609	5000.58	599.668	688.472	2054.86	499.4	407.192	693.591	1148.57	617.997	609.889	544.004	438.061	8961.03	38.8823	1502.42	18.8053	585.608	294.893	11789.2	264.821	1929.8	358.785	4570.78	2610.85	6793.26	743.027	584.584	2536.04	7521.92	1215.19	2504.35	826.127
S111	352.289	2381.36	442.957	380.282	1164.41	4044.79	443.442	137.423	50.1598	7.90965	1625.96	732.832	372.293	4030.2	289.993	992.99	139.01	4436.32	932.06	520.894	1958.71	527.151	373.771	601.473	1095.36	616.713	542.262	399.639	352.729	5205.17	0	823.414	0	618.536	117.941	6512.81	36.1936	1142.63	38.6578	3207.21	2738.43	6543.63	1486.22	373.866	2322	7757.69	677.344	2162.21	673.124
S112	296.92	2635.36	421.338	214.296	340.182	3693.14	246.571	39.4568	0	0	1413.43	736.435	348.705	3456.87	97.7039	233.218	36.768	4281.88	617.25	747.912	2037.18	506.457	408.137	664.392	1108.82	669.285	557.58	491.891	473.512	8142.57	34.1911	1386.07	25.0365	606.098	364.932	11160.2	183.699	1916.98	256.016	4624.81	2917	6908.83	1334.54	635.355	2389.94	7694.32	818.27	2171.27	762.982
S113	309.213	2442.87	475.824	1034.66	1339	4039.83	335.886	170.384	100.658	52.0264	1714.18	790.003	437.136	4270.23	353.724	1049.14	163.533	4100	789.491	825.749	2474.31	554.458	440.06	752.403	1276.55	845.204	661.509	569.388	479.353	6433.48	8.43259	1113.84	7.02829	691.478	217.662	8161.02	75.8735	1262.3	57.8682	4086.21	2923.85	7074.61	695.713	529.979	2577.3	8151.17	1002.93	2406.03	746.146
S114	401.435	2538.8	473.772	551.025	1768.79	4537.08	412.851	310.244	241.776	76.9053	1535.91	724.232	424.032	4275.18	675.156	1725.79	252.428	4767.56	599.221	478.04	1965.67	471.523	358.521	669.823	1071.55	604.234	558.159	357.191	354.477	7973.27	53.1794	1474.4	30.1987	608.274	221.49	10085.8	178.927	1719.56	230.955	3282.67	2738.92	6749.46	570.047	384.248	2240.93	7622.38	758.926	2344.82	571.546
S115	381.88	2549.83	508.158	347.334	2024.97	4603.3	420.771	308.512	250.274	56.7623	1449.82	750.006	435.6	3913.99	529.493	1929.78	247.541	3536.59	542.1	706.735	1914.69	499.346	408.824	600.817	1010.56	651.885	553.047	446.194	366.113	5952	74.7806	850.141	53.8843	571.948	140.302	6530.1	44.0557	1086.46	56.1506	4194.84	2489.19	6251.1	557.162	595.723	2207.36	7222.79	708.673	2274.81	670.886
S116	330.813	2562.71	486.874	251.591	1472.79	4439.82	291.351	214.036	141.039	46.2668	1418.23	717.302	438.395	3979.12	526.002	1554.75	207.24	4552.23	548.325	527.758	1776.17	466.534	311.002	617.973	1023.92	483.547	554.738	409.593	327.868	7818.13	29.7169	1369.17	22.4445	588.526	187.215	8384.64	185.985	1422.04	141.745	3343.13	2630.72	6644.71	23.9201	443.258	2263.93	7417.8	706.765	2213.3	573.077
S117	315.321	2560.91	501.858	177.626	2043.35	4946.1	404.678	379.762	296.932	97.4611	1507.33	771.785	513.16	4525.76	679.999	2112.15	313.927	4389.32	553.79	781.042	2054.74	488.116	388.583	680.635	1108.63	702.64	565.329	511.969	431.069	8978.54	37.0173	1540.4	54.5303	639.008	237.3	10624.3	191.63	1820.53	260.212	4520.76	3058.72	6804.62	128.218	631.17	2326.99	7837.7	809.892	2465.46	756.477
S118	345.388	2442.34	505.331	476.015	1855.66	4096.44	504.692	300.553	261.57	86.4008	1358.57	702.81	421.832	4311.61	552.265	1991.88	281.503	3613.64	769.04	680.596	1819.94	445.474	363.825	637.834	1031.23	467.347	527.418	425.3	384.2	3517.77	128.954	634.011	147.356	561.55	105.098	4696.58	197.933	784.89	211.439	4325.25	2530.65	6019.04	339.878	593.277	2222.1	7173.26	799.118	2202.28	676.278
S119	307.632	2159.32	543.574	261.652	1809.25	4875.35	416.69	303.866	251.615	75.5016	1372.27	702.365	392.207	3981.17	514.128	1771.32	250.141	4526.16	878.02	719.624	1873.63	458.801	333.959	593.808	960.834	468.819	530.234	524.682	415.928	13940.7	155.488	2204.62	122.631	574.29	376.251	16112.5	448.371	2203.8	657.537	4481.66	2667.86	6713.26	1224.11	582.978	2335.99	7272.37	1056.87	2412.41	764.393
S120	283.792	2403.6	549.068	206.269	1375.02	4497.75	193.977	201.88	100.831	32.5172	1596.48	609.748	351.54	3698.88	400.189	1063.48	186.387	4349.97	534.936	564.447	1801.88	489.429	394.094	655.755	1065.79	601.87	551.82	416.454	320.838	9760.44	111.393	1694.44	83.7685	581.558	309.271	11557	281.408	1977.2	456.452	3365.93	2666.54	6461.59	608.859	410.53	2322.34	7331.54	858.717	2178.32	611.947
S121	353.924	2423.89	507.734	464.902	2055.45	4768.95	336.83	340.288	300.256	120.967	1581.33	768.041	452.37	4108.06	647.52	2037.14	316.842	4407.32	601.328	538.44	1690.88	469.495	395.351	650.677	1003.29	549.691	559.057	394.72	305.945	17600.7	288.181	2990.02	498.379	613.969	603.103	19317.7	677.586	3248.29	1333.47	3421.68	2674.11	6783.57	999.019	462.179	2235.36	7848.87	674.24	2435.38	609.878
S122	351.862	2523.3	517.332	212.108	754.241	4766.95	476.589	76.8263	14.3226	226.755	1656.74	764.768	468.187	3928.87	209.653	553.436	61.9402	4145.68	688.258	804.491	1997.76	502.413	420.296	731.009	1129.73	547.363	576.578	517.891	469.383	4282.52	93.2802	714.269	114.607	651.271	125.765	5949.36	32.1036	935.165	19.1212	3990.41	2847.73	7037.61	678.463	668.971	2373.22	7969.71	856.032	2335.69	706.578
S123	292.539	2512.11	551.911	299.68	800.21	4197.66	323.526	93.3364	23.1813	72.5404	1591.27	660.444	336.437	3909.66	187.061	591.858	89.4598	4403.28	923.592	617.771	1862.81	483.781	386.677	613.272	1093.41	609.038	570.37	410.583	350.146	8927.34	76.7156	1609.29	37.9653	613.381	264.569	10393.7	200.193	1765.99	308.66	3747.16	2859.25	6499.23	689.397	492.045	2299.81	7628.65	796.675	2223.73	495.208
S124	306.244	2253.17	516.834	137.412	471.176	4698.91	306.578	58.65	7.72571	0	1531.75	671.046	381.439	3618.22	105.62	361.986	51.4718	4056.18	827.929	580.576	1908.46	472.238	418.46	641.528	1037.6	635.046	593.803	452.474	334.525	1800.97	0	313.66	0	554.911	62.8693	2369.37	0	410.385	0	3816.82	2589.1	6408.7	416.512	451.464	2120.19	7764.37	691.394	2106.25	558.349
S126	346.172	2490.24	521.831	195.115	822.138	4726.78	442.667	91.4773	20.8872	0	1642.73	772.651	417.933	3907.93	207.427	667.415	99.6622	3945.13	619.012	625.018	1983.16	478.889	353.395	674.526	1082.54	533.8	580.763	450.252	343.317	7958.14	55.3981	1360.67	34.9137	638.77	192.972	8991.02	129.488	1537.74	160.632	4053.7	2839.28	6566.85	163.705	466.613	2288.5	7641.63	865.338	2406.62	785.237
S127	372.862	2033.7	515.906	115.44	615.536	4517.3	446.135	82.7973	18.485	0	1433.03	648.179	306.636	3506.22	164.295	654.261	90.6702	4233.09	610.72	620.122	1662.09	434.083	363.123	580.846	965.276	489.805	515.913	494.86	459.78	5343.92	12.0692	883.245	0	520.558	101.797	6021.83	66.9143	996.729	83.5383	4331.58	2566.99	6316.71	396.474	579.616	2037.2	6977.54	811.862	1962.61	671.689
S129	381.948	2897.17	514.571	138.023	1203.82	5073.66	519.039	142.27	59.9773	43.5851	1550.85	793.467	555.542	3900.15	382.912	1079.51	177.564	4480.26	693.718	738.499	1813.06	525.491	441.627	727.015	1125.64	564.98	574.964	530.451	423.336	7474.61	60.3605	1277.17	44.4762	613.007	220.391	9801.78	210.358	1244.94	235.697	4684	2790.25	6821.8	37.6099	593.664	2396.85	7889.89	745.056	2402.68	708.178
S131	280.351	3039.19	481.355	64.4317	349.639	4536.69	332.299	32.5101	82.8325	36.847	1348.62	598.39	343.992	3634.9	85.1998	262.229	37.1244	4654.3	657.117	764.976	1965.5	450.738	365.529	664.37	1067.14	617.774	556.612	546.366	428.213	4485.69	0	805.113	0	586.548	127.434	5456.89	39.7953	945.143	43.9051	3693.26	2616.34	6462.63	610.33	609.749	2265.51	6827.56	815.611	2048.07	682.794
S132	347.733	2987.81	569.465	77.0881	1710.95	5107.8	377.556	264.742	165.654	48.4962	1379.87	646.25	328.635	3828.63	543.322	1576.71	253.355	5235.29	524.671	694.96	1975.66	443.242	428.882	684.695	1096.24	663.23	581.011	531.934	383.989	7300.31	31.308	1241.52	27.7384	587.033	205.782	9057.96	173.051	1497.68	172.829	4278.27	2604.84	6770.72	186.162	547.327	2337.07	7367.25	873.532	2540.88	810.028
S133	374.046	2603.09	491.784	468.699	2182.63	4743.89	420.464	379.076	314.344	103.394	1466.36	638.167	450.423	4227.08	862.504	1909.02	343.456	4534.93	826.551	711.635	1960.43	474.207	367.068	674.537	1002.4	544.873	557.83	482.927	415.41	7407.42	63.1661	1266.02	61.1742	583.778	180.943	8053.16	104.161	1299.77	114.889	4258.78	2612.41	6606.19	210.63	524.33	2368.37	7295.19	944.909	2256.47	728.155
S134	309.331	2601.89	526.787	398.848	1309.31	4908.91	302.7	197.146	102.268	51.7016	1545.88	713.441	383.847	4095.51	486.118	1196.67	191.569	4593.31	653.93	718.818	1956.84	480.636	377.365	653.081	1022.34	629.9	559.347	524.477	443.649	8807.19	56.0365	1473.01	62.8204	588.747	259.613	13038.6	230.945	2228.48	329.727	4658.41	2768.91	6663.17	424.718	646.719	2210.4	7559.04	853.847	2249.15	716.314
S135	306.638	2387.59	448.381	459.85	1736.62	4125.45	277.996	211.67	156.84	47.3187	1452.34	671.436	336.849	3624.48	591.421	1229.12	183.419	4797.71	804.874	461.101	1762.67	445.379	349.109	596.941	956.424	560.805	533.251	312.084	246.391	15021.3	240.952	2471.16	216.595	527.765	429.424	16464.3	412.879	2740.8	861.107	3238.01	2506.72	6143.17	2525.4	384.004	2243.72	6960.43	823.983	2193.41	604.369
S136	303.923	2435.38	467.504	418.432	1561.66	4180.95	315.227	123.717	333.363	116.087	1531.9	737.975	336.497	4091.44	559.959	1499.69	244.994	4393.56	872.793	610.916	1957.74	525.673	453.974	725.73	1073.2	543.97	566.538	433.999	342.628	14500.7	247.097	2471.84	265.095	570.516	428.217	17831.9	595.026	2971.58	971.011	3795.44	2800.06	6704.54	456.494	497.835	2224.46	7730.11	672.949	2630.82	668.438
S137	352.406	2471.46	370.69	503.236	1766.3	3735.55	370.78	217.296	212.083	61.3575	1316.85	631.265	379.167	3849.11	510.451	1655.38	200.802	4330.84	793.264	721.332	1868.9	461.343	292.702	566.829	1002.83	571.01	499.371	418.58	345.604	10231.7	114.906	1732.58	35.0059	549.723	318.064	14159.2	364.083	2389.3	571.575	3624.93	2791.03	6626.93	332.04	546.91	2297.92	7492.69	906.413	2224.41	697.9
S138	377.498	2881.91	521.579	382.676	1822.88	4472.98	365.744	273.476	213.094	66.3911	1537.45	694.101	504.532	3834.15	508.169	1619.59	220.528	4858.02	795.91	544.075	1770.11	471.772	372.579	627.417	1038.92	528.523	526.877	402.509	364.911	7742.98	47.0961	1382.58	36.7899	583.406	187.985	10235.9	126.76	1748.23	245.487	3489.42	2492.58	6208.93	476.069	466.123	2343.81	7072.5	880.59	2414.42	595.018
S140	366.726	2366.42	518.425	466.205	1626.59	4257.31	403.801	265.528	151.665	60.2738	1594.02	817.01	396.745	3885.48	474.389	1591.19	271.615	4647.7	630.795	516.469	2019.98	507.267	390.752	638.442	1088.95	587.141	567.064	364.633	265.394	7189.6	16.3692	1243.16	15.6073	612.448	207.233	9463.02	150.476	1524.86	161.458	3037.29	2852.26	6800.39	330.062	371.762	2402.21	7982.95	766.348	2296.65	658.801
S141	514.954	2780.82	527.481	1181.16	2395.74	4819.42	663.866	353.559	383.273	104.773	1560.07	787.701	451.079	4359.06	787.194	2442.17	328.976	4258.85	1072.62	695.201	1944.94	525.874	369.598	589.798	1117.2	527.379	594.981	486.344	404.384	5463.33	0	959.308	6.82075	555.617	137.126	6798.89	39.3454	1171.59	44.6667	4491.28	2814.98	6957.69	1247.36	606.583	2402.09	7776.56	870.658	2210.74	734.429
S142	412.821	2346.29	478.654	353.339	1849.83	4185.61	540.328	304.697	195.717	83.711	1594.33	800.539	380.561	4164.52	545.876	1760.78	343.945	4184.77	787.389	592.97	1860.77	463.393	343.394	581.138	1028.06	528.588	564.045	329.314	333.855	9130.94	58.2335	1596.72	56.4197	559.404	238.872	10729.6	216.482	1715.05	282.276	3739.13	2735.65	6675.28	189.038	489.862	2273.06	7937.24	791.24	2476.08	640.625
S143	276.632	2069.66	477.023	207.533	680.289	3337.75	285.455	68.4345	23.0045	0	1435.5	633.175	352.048	3753.69	239.428	452.002	55.0123	4405.03	394.331	451.857	1733.8	435.905	362.76	598.157	948.154	515.099	535.733	339.805	327.291	11357	118.553	1694.46	107.858	556.702	288.876	12729.8	279.94	2163.05	475.669	3364.13	2615.48	6366.36	506.626	303.814	2226.94	7146.57	729.592	2322.78	641.485
S144	281.685	2634.05	500.76	315.93	638.11	4978.4	322.758	74.479	10.4726	0	1637.43	669.036	381.855	3851.23	155.735	461.496	59.9363	4290.78	368.121	662.382	1883.75	489.603	454.318	671.379	1129.87	594.614	577.037	477.951	402.704	11297.7	129.035	1892.65	115.767	631.021	296.399	13239	367.308	2250.4	535.865	3684.96	2698.7	6601.38	71.5082	470.456	2283.08	7546.28	764.921	2334.19	626.084
S145	341.057	2791.6	536.196	122.034	1033.61	4873.48	557.645	151.942	65.4449	47.2377	1510.43	666.856	362.983	4089.73	375.512	903.784	107.806	4877.84	473.913	773.517	2023.64	459.766	390.168	626.189	1059.44	673.988	576.012	529.333	412.21	11246	119.655	1930.16	167.915	591.119	340.158	13947.7	340.718	2523.6	549.873	4529.37	2683.64	6423.52	1166.7	622.841	2370.12	7149.38	874.462	2349.81	671.91
S146	371.89	2276.1	461.03	86.1531	1057.74	4053.54	609.057	130.178	47.625	33.4756	1567.53	741.608	348.219	3844.21	338.871	909.579	130.622	4292.97	917.581	682.697	1822.48	486.402	372.102	672.749	1078.29	560.665	573.888	435.11	392.149	4352.27	0.00445476	742.504	3.51362	591.872	117.339	5418.92	45.1518	901.451	55.5806	3899.52	2752.91	6549.56	883.282	510.177	2285.87	7648.78	1121.65	2454.97	660.316
S147	406.132	3039.65	568.244	130.157	1704.43	4971.32	448.536	235.397	177.721	54.1353	1515.93	689.992	447.953	4330.32	757.686	1489.44	169.922	4784.88	724.498	640.194	1989.27	462.81	394.873	717.78	1054.46	693.969	563.538	537.82	409.101	3521.88	0	589.474	0	617.912	97.2739	4708.01	10.6713	690.96	5.30425	4531.15	2809.59	6648.93	200.464	494.426	2438.83	7707.22	838.541	2357.33	649.238
S148	335.746	2975.4	558.449	161.762	1642.4	4988.54	407.382	235.755	160.597	54.2419	1456.92	806.707	432.462	4148.92	608.209	1323.21	221.571	4144.58	488.925	717.963	2091.73	416.332	370.628	600.449	1000.21	679.794	551.98	496.607	412.159	6555.34	44.5727	1058	12.8152	575.721	171.507	7908.13	106.353	1313.77	100.805	4236.35	2742.22	6527.58	78.3923	531.261	2402.55	7011.14	945.972	2146.29	704.347
S149	415.847	2254.74	623.984	354.698	1613.91	5410.56	554.197	211.451	123.161	35.3103	1586.31	805.657	470.067	4302.4	386.165	1294.24	196.518	4025.4	818.433	751.43	1813.09	474.724	357.18	667.586	1028.65	632.054	505.812	457.259	444.979	4027.04	0	653.485	0	585.899	93.9132	4468.44	25.2183	764.97	28.2173	4447.83	2708.58	6609.02	558.521	610.633	2043.1	7240.94	632.852	2009.84	661.346
S150	384.034	2814.37	473.239	187.373	1607.67	4483.72	356.838	289.31	221.525	63.5796	1470.2	686.316	397.91	4366.84	541.77	1656.51	262.109	4487.91	1034.71	761.454	2088.97	507.497	453.765	743.944	1155.46	665.675	597.431	525.604	469.471	1834.29	0	330.797	0	598.305	60.4775	2947.41	0	391.48	0	4903.41	2794.27	6870.35	52.3235	614.267	2388.17	7946.35	756.031	2451.29	802.906
S151	336.97	2775.83	591.634	264.523	789.448	4491.97	507.65	71.1241	18.8338	45.6734	1667.38	714.369	435.389	4130.14	313.969	702.871	74.1921	3922.3	638.264	723.458	1851.83	505.906	424.582	727.197	1079.95	522.61	574.218	455.557	368.583	5165.24	0	909.574	5.08023	608.824	138.312	6329.31	67.9926	1097.49	41.7605	3771.21	2786.72	6973.64	460.647	471.294	2344.25	7473.14	841.244	2466.9	676.059
S152	328.85	2435.01	584.606	61.3903	716.413	4719.62	467.244	82.3335	15.42	513.273	1553.97	728.458	524.565	4122.79	205.454	545.606	86.9726	4028.11	607.316	739.018	2032.91	511.183	461.958	720.695	1122.26	631.464	621.324	527.1	418.324	7393.91	42.4578	1178.56	25.728	579.997	212.332	9391.99	163.005	1564.96	164.038	4288.52	2722.69	6563.12	163.576	590.164	2317.85	7424.45	961.144	2391.94	647.578
S153	321.316	2284.82	596.051	61.1915	1331.92	4524.69	475.932	195.687	98.8885	21.5591	1543.77	680.65	421.776	3699.92	456.686	1147.14	186.408	4252.15	449.489	527.087	1813.74	477.38	427.231	684.678	1067.95	570.984	593.541	428.055	348.414	3303.71	0.00532209	578.829	5.69589	592.974	98.6456	5629.59	49.1582	949.081	45.647	3109.33	2544.54	6446.54	0	370.354	2147.72	7423.17	785.243	2220.07	604.741
S154	310.657	2743.32	524.864	77.4801	1715.19	4694.04	444.064	241.345	156.16	56.0236	1151.38	540.989	318.031	3707.5	595.585	1525.03	233.72	3953.14	493.801	732.382	1845.42	379.095	365.193	684.643	877.998	502.987	521.487	504.461	410.058	2182.47	108.965	360.746	130.734	486.16	52.9507	2779.18	137.141	460.836	232.935	4526.8	2434.49	5985.28	568.093	612.801	2256.94	6627.94	776.004	2278.64	656.871
S155	288.826	2476.3	443.273	78.9552	1493.15	4059.7	287.865	193.926	119.497	42.9191	1607.21	718.648	388.035	4192.33	405.487	1088.94	199.58	4727.6	561.62	623.761	1862.98	465.793	396.825	677.763	1101.53	618.595	576.557	461.058	284.465	2593.27	0	464.536	0	588.135	83.4426	3727.37	21.4924	646.396	25.6279	3896.36	2702.23	6809.77	49.425	378.091	2273.28	7588.85	821.227	2275.01	632.753
S156	339.197	2607.62	590.436	58.3758	1732.09	4868.55	364.071	204.414	163.371	32.0149	1479.74	719.02	437.896	4175.8	556.096	1411.09	177.449	4539.13	609.07	754.625	2061.7	470.652	388.467	710.06	1108.57	727.937	589.758	512.094	434.815	6849.89	56.6579	1346.22	18.5765	651.203	252.692	10895.6	179.634	1748.82	239.09	4358.84	2855.92	6702.19	298.889	627.892	2467.05	7681.33	936.779	2260.29	708.8
S157	332.301	2495.67	462.103	82.0937	1389.36	3966.45	397.475	207.37	110.431	28.7394	1253.71	590.042	397.865	3724.11	388.881	1261.76	156.11	3787.02	558.026	682.581	1900.41	420.972	369.382	624.13	884.718	601.773	512.443	445.514	381.99	6635.05	46.9128	1062.77	34.2584	484.476	161.103	7325.39	106.399	1254.25	107.39	4072.21	2352.22	5760.25	303.029	555.343	1937.45	6401.36	788.101	2245.08	604.801
S158	387.87	2429.6	522.618	49.3793	1342.04	4709.94	344.665	167.374	79.8051	22.6242	1684.3	780.899	439.845	4173.94	466.044	1155.08	223.171	4257.73	695.032	762.581	1961.25	490.665	413.055	677.812	1097.84	566.673	607.617	548.182	444.394	8717.54	102.152	1563.61	105.204	554.015	258.503	10826.1	249.252	1788.12	359.434	4622.55	2788.21	6824.34	2418.28	581.926	2472.93	7897.23	1038.52	2434.14	702.062
S159	356.465	2485.71	484.93	253.877	1295.16	4566.19	495.302	147.741	61.6414	39.7207	1567.52	664.728	381.42	3715.98	473.321	1127.35	156.073	4119.63	581.655	654.608	1861.73	462.929	301.425	631.57	993.355	626.195	590.891	426.089	366.165	7690.78	65.4676	1311.95	26.0645	599.117	212.779	10032.2	175.577	1718.29	254.258	4109.86	2536.55	6313.04	228.64	559.074	2222.29	7156.28	798.121	2335.49	684.149
S160	344.525	2761.29	576.693	65.2505	1405.37	4720.29	533.06	191.027	78.2947	24.6498	1679.94	724.421	516.909	4279.96	463.201	1184.61	207.747	4796.27	632.083	716.305	2066.24	517.06	433.336	687.113	1109.92	706.858	646.562	509.861	420.529	6114.05	41.4134	999.156	29.309	630.979	175.783	7378.6	122.757	1327.24	134.24	4331.42	2827.98	6927.31	0	578.08	2501.86	7999.75	1021.22	2455.83	695.91
S161	370.493	2296.3	496.991	95.8635	1811.68	4177.91	399.484	308.923	269.273	59.077	1617.38	771.633	539.011	4147.66	605.982	1862.58	281.279	3884.95	486.477	664.185	2005.63	516.707	400.46	673.863	1073.46	623.975	555.49	483.807	422.174	5990.24	76.7084	1020.37	91.2451	602.302	89.4458	4275.05	105.392	822.519	203.438	4316.91	2785.12	6645.35	1013.28	592.488	2296.45	7629.57	923.851	2290.3	738.783
S162	270.023	2473.51	455.474	27.8583	612.392	3790.47	440.597	79.0562	19.7863	0	1277.63	575.056	315.692	3122.38	155.063	555.424	63.9266	4006.3	351.746	704.129	1866.86	435.318	403.716	634.145	1004.63	754.479	560.534	466.108	400.139	1306.83	0	220.076	0	546.289	29.8338	1672.69	0	216.514	0	4079.1	2423.64	5791.76	82.2384	577.664	2028.94	6648.59	777.114	2080.04	637.051
S164	286.752	2746.32	523.699	105.268	1027.97	4778.9	332.314	130.305	47.147	23.2791	1521.15	599.064	405.066	4121.48	368.36	808.853	121.867	4266.08	339.495	752.299	2115.54	459.171	466.03	752.35	1109.34	740.808	608.614	550.366	448.925	4401.78	0.036613	768.824	0	598.035	141.725	6399.24	37.2708	871.336	31.4007	4254.64	2777.07	6567.54	525.927	600.967	2417.85	7282.36	970.8	2396.23	707.238
[truncated: 703 more columns]
