# Supplementary material for: Metabolite signatures of diverse Camellia sinensis tea populations
Source: Nat Commun. 2020 Nov 4;11:5586. doi: 10.1038/s41467-020-19441-1 (PMC7642434; doi:10.1038/s41467-020-19441-1)
Supplement: Supplementary file 5 — Dataset 2 [file 41467_2020_19441_MOESM5_ESM.xlsx]

## Sheet: Sheet1
Supplementary Data 2. Mean abundance of 503 filtered metabolic features detected by UPLC-QTOF MS under NEG mode in the second leaf samples of 136 tea accessions
accessionID	1.01_342.1163n	1.01_377.0854m/z	1.01_379.0830m/z	1.01_395.0275n	1.01_429.9968m/z	1.01_736.1363m/z	1.02_127.8700m/z	1.02_565.0477m/z	1.03_162.8390m/z	1.03_195.8109m/z	1.03_197.8078m/z	1.04_184.8774m/z	1.04_193.8150m/z	1.18_145.9303m/z	1.25_175.0247m/z	1.30_173.0931m/z	1.31_155.0824m/z	1.35_164.8955m/z	1.40_155.0825m/z	1.40_173.0932m/z	1.40_274.0250n	1.40_748.3056m/z	1.42_181.8976m/z	1.50_194.9051m/z	1.52_306.0763m/z	1.71_191.0193m/z	1.71_203.0195m/z	1.73_239.9028m/z	1.79_162.8931m/z	1.81_160.8924m/z	1.93_481.0621m/z	1.95_295.1033m/z	2.13_611.1444m/z	2.23_295.1033m/z	2.42_331.0668m/z	2.47_609.1245m/z	2.64_331.0668m/z	2.89_344.0743n	2.89_365.0485m/z	2.89_370.5295n	2.89_442.9911n	2.89_709.1225m/z	2.90_341.0511m/z	3.00_160.8925m/z	3.02_239.9028m/z	3.04_184.8773m/z	3.14_208.0612m/z	3.19_343.0668m/z	3.29_411.0234m/z
S1	14858.6	1512.52	488.967	811.454	796.921	378.587	347.309	848.987	1935.51	1009.51	1630.14	2569.5	11.7884	478.052	52.6398	1885.45	460.85	539.415	690.113	3036.28	285.905	0	649.571	447.59	443.211	14.3619	443.276	1553.23	522.928	1767.92	252.89	23.1455	161.6	0	1117.65	0	117.214	21482.3	567.801	303.32	1557.99	58.4784	194.023	1297.17	867.807	493.04	0	18.4165	1433.99
S2	9997.26	1057.36	337.978	552.957	490.421	165.677	184.678	990.001	2006.71	1070.67	1723.89	2898.12	7.02734	485.293	209.104	1328.59	325.125	490.78	489.676	2122.8	196.88	0	657.85	795.365	563.745	3.90348	426.349	2000.9	512.044	1752.11	327.966	69.3942	82.519	0	2108.98	0	195.344	24906.1	577.02	303.348	1733.76	73.3496	188.49	1184.47	1025.62	602.315	0	11.9006	1482.71
S4	5560.5	477.499	143.542	306.171	204.752	79.4813	253.388	655.905	2172.35	1167.97	1856.31	2775.57	24.2489	545.361	176.653	722.489	156.635	523.327	242.754	1066.19	79.0282	0	688.849	744.254	378.228	17.0012	258.687	1895.81	517.309	1801.31	565.992	212.395	79.6763	4.22627	741.586	0	279.542	17281.3	500.451	169.875	1237.56	40.9835	136.425	1305.14	1375.36	542.865	0	8.26581	814.163
S5	4376.88	528.33	157.545	251.747	189.18	42.3782	238.85	724.559	2010.44	1093.3	1760.15	2760.51	231.759	497.62	469.39	936.54	219.737	576.91	417.403	1770.97	142.966	587.079	665.104	442.066	600.601	3.08981	282.79	1643.56	520.347	1710.96	759.994	515.862	91.6301	64.7674	871.455	123.139	752.12	23718.5	672.58	323.412	1646.65	93.423	175.537	1210.76	903.205	503.921	0	24.8605	814.689
S6	3074.4	322.523	74.4132	105.143	80.5206	10.2419	329.748	751.167	2036.15	893.915	1605.14	2835.5	66.9382	496.128	198.533	870.167	198.063	568.032	316.457	1370.54	133.277	0	727.474	516.646	407.505	4.50407	331.582	1809.97	506.24	1760.53	277.564	527.123	140.444	15.07	1301.59	0	265.285	21153.3	470.841	251.636	1418.21	64.952	166.907	1213.12	1097.43	547.642	0	5.90433	1052.9
S7	6239.08	790.624	238.891	310.698	338.559	81.4279	492.421	881.741	1793.38	943.471	1500.36	2804.45	198.34	518.506	161.4	615.613	123.304	572.498	219.211	969.989	92.4562	0	640.152	456.028	267.907	24.3374	231.161	1613.61	517.86	1706.65	217.43	283.114	99.9615	4.86809	2131.62	0	570.078	26921.8	683.812	459.075	1834.6	109.792	246.079	1178.88	933.953	562.275	0	14.2232	332.676
S8	7539.29	637.486	199.837	372.422	312.366	122.515	180.002	1005.96	2032.71	1034.93	1675.72	2839.86	2.59814	458.25	288.316	1140.52	260.259	536.014	414.245	1945.23	184.647	0	688.543	643.098	624.974	18.6502	487.581	1624.23	511.308	1666.69	440.346	13.7309	197.91	0	1743.93	0	119.702	16161.2	496.407	191.894	1229.33	38.8348	143.648	1101.39	940.185	546.627	0	4.65069	852.614
S9	3582.75	312.046	124.761	231.988	175.658	24.3546	242.174	729.697	2129.79	1133.42	1810.45	2859.29	14.3733	489.876	54.0388	785.597	177.343	553.68	275.761	1191.82	110.228	0	686.632	729.606	725.991	247.568	428.393	1964.32	527.402	1679.22	408.768	0	154.339	0	500.768	0	365.506	26603.5	735.247	372.378	1755.55	114.667	202.707	1110.44	1214.13	591.852	0	45.7421	0
S10	5051.72	784.122	243.742	271.669	216.208	69.6675	297.841	816.926	2159.68	1201.75	1929.79	2682.85	41.1995	521.29	98.3933	1747.44	402.556	491.129	631.256	2505.83	228.473	0	668.519	498.403	424.463	42.8893	358.993	1539.51	508.646	1716.39	1973.14	131.562	159.241	3.81738	626.285	0	171.02	11100.4	325.177	47.1018	818.198	9.26118	96.0004	1213.39	991.072	551.572	0	5.01915	376.553
S12	5369.3	597.567	161.577	223.549	172.051	61.0338	187.587	639.148	2131.28	1039.99	1667.45	2919.56	13.9113	504.847	327.28	1344.24	309.759	574.496	563.983	2415.62	261.583	0	643.983	822.952	561.857	17.2413	436.192	1806.52	556.377	1839	17.7228	47.2695	8.50635	0	2649.64	0	293.39	25171.1	710.707	343.003	1744.12	135.154	201.549	1295.1	1364.36	516.297	0	13.5739	321.433
S13	5208.13	529.507	196.953	324.143	212.606	77.8238	345.265	649.985	1834.71	785.035	1368.72	2587.76	31.0188	488.683	359.671	1124.96	251.61	553.928	404.849	1747.39	167.625	0	702.576	484.194	264.074	213.261	385.256	1577.54	517.074	1849.85	9.23735	0	92.7935	24.3724	602.595	0	79.3841	10971.9	303.264	93.8798	827.914	43.2867	67.6837	1302.61	870.77	585.017	0	2.72674	580.282
S14	4178.33	419.586	117.112	124.269	97.9837	13.9508	153.242	697.131	2015.98	1000.21	1592.42	2901.2	55.1599	509.767	180.35	584.667	142.243	559.315	227.155	980.536	88.3133	0	690.785	627.863	356.582	3.75001	341.243	1718.16	542.783	1783.83	0	62.7363	96.379	0	457.466	0	454.192	14357.3	453.867	125.333	870.074	21.1109	94.2563	1301.38	1048.77	569.726	0	0	374.53
S20	10358.4	773.44	251.416	494.811	431.326	181.993	390.456	891.638	2250.31	743.136	1211.54	2790.79	85.7323	470.414	156.81	1868.35	405.627	606.216	669.958	2911.6	236.94	0	633.675	352.836	297.242	27.171	377.833	1331.96	511.778	1727.09	38.2178	52.4504	175.263	0	1273.8	0	178.93	8411.49	203.841	26.6511	674.964	0	87.2665	1176.17	689.513	638.075	0	5.19505	1025.86
S21	6521.82	864.11	276.458	386.392	336.822	124.542	233.178	912.284	1896.64	810.407	1618.52	3099.09	106.017	562.784	126.645	3306.27	659.493	569.178	926.234	4561.66	408.346	39.6771	693.157	510.024	356.583	42.0396	385.524	1689.92	563.894	1879.62	22.4891	88.2729	297.883	4.20218	281.801	0	146.795	7584.87	165.4	25.3039	568.338	0	68.7934	1403.72	943.64	566.362	0	4.032	234.75
S22	6262.74	627.888	184.001	321.54	259.157	87.6781	260.747	801.653	2181.47	1142.38	1824.9	2907.58	16.7691	500.036	73.3914	1159.72	258.64	535.618	388.383	1569.56	163.737	0	670.179	775.719	569.475	27.9993	356.433	2026.91	520.574	1715.5	481.709	17.4988	205.916	0	625.724	0	202.462	18875.4	428.11	233.568	1430.38	57.929	168.167	1141.94	1328.43	540.666	0	3.93309	468.666
S36	9014.79	697.471	299.238	421.945	380.134	122.416	630.531	1019.61	2031.85	689.171	1462.85	2637.75	109.852	496.661	0	2439.83	614.691	603.871	989.17	4104.7	364.856	14.9041	674.284	712.687	310.526	45.4853	346.929	1680.86	545.375	1794.05	43.3174	118.588	166.841	4.10006	1725.19	67.1737	201.43	9806.05	243.915	72.9758	726.515	7.53203	91.0283	1358.78	1218.5	563.597	0	5.29318	377.208
S38	3363.72	429.627	124.748	225.939	178.224	53.7592	256.547	776.132	1700.39	1067.89	1681.43	2633.98	21.6584	465.897	0	846.479	189.97	585.225	417.019	1689.53	162.368	0	661.944	729.66	270.164	11.9456	334.97	1988.5	500.016	1610.48	53.9959	435.127	53.7137	3.71694	1334.15	85.5836	229.924	14930.3	460.856	121.277	1059.61	43.1616	120.899	1130.29	1338.87	524.683	0	9.66135	537.985
S40	6397.83	642.137	212.275	293.752	183.312	52.8094	195.024	819.234	1998.9	1012.82	1613.16	2532.7	8.7415	426.644	149.339	790.019	191.691	470.972	305.702	1300.22	116.281	0	693.892	634.485	417.836	158.671	349.959	1600.79	510.28	1710.62	0	9.68384	251.084	11.7432	965.965	0	162.306	16289.5	452.562	158.101	1131.36	41.7486	135.648	1222.17	962.303	501.202	0	6.59736	191.51
S41	11163.7	1125.69	344.821	612.366	494.657	233.42	333.949	482.712	2111.67	1017.01	1612.73	3052.41	50.022	584.136	0	149.529	25.072	535.092	49.9407	269.458	20.6075	0	640.427	455.94	174.614	80.3234	306.185	1684.18	562.773	1839.76	11.2514	9.37938	134.309	0	1522.09	0	124.989	16141.2	470	164.768	1124.69	27.303	120.955	1374.37	963.949	587.826	0	6.048	1828.36
S42	15031.6	1195.13	370.714	789.898	761.222	374.98	313.358	527.629	2027.06	1005.99	1599.88	2843.85	12.5489	464.657	45.35	413.615	83.486	558.677	146.708	602.699	51.1683	0	719.395	781.726	422.834	80.66	359.362	1707.08	473.435	1697.96	150.89	5.70586	67.8688	0	1291.18	79.2886	289.089	13685.9	378.528	90.5211	895.841	15.9483	106.468	1208.08	1058.03	547.844	0	0	740.141
S43	15459.3	1267.49	405.567	817.684	811.967	383.643	262.792	473.383	1715.22	1033.91	1082.78	2735.43	12.2676	488.82	0	383.699	103.148	603.286	136.304	605.399	54.3111	0	653.265	772.489	70.407	153.591	376.023	1934.81	493.784	1653.69	0	145.247	59.1729	0	1180.69	585.172	207.263	8777.2	267.431	47.8944	702.274	10.8115	75.6816	1144.71	1295.1	543.883	0	5.78282	340.225
S44	10801.6	1123.64	345.636	528.599	502.335	199.783	296.767	628.008	1953.53	934.15	1528.7	2620.66	29.6606	461.968	152.376	1387.4	326.578	523.107	426.217	1964.85	207.388	0	613.1	378.09	746.896	124.955	349.082	1508.89	510.832	1738.57	57.0603	249.324	87.9948	0	996.056	133.063	288.948	8468.48	217.718	119.011	670.326	90.3622	75.4226	1314.98	794.696	478.381	0	4.57884	894.131
S45	15090.8	1438.42	452.497	833.126	830.455	378.418	227.526	545.767	2146.74	911.474	1613.16	2883.57	8.3949	477.097	198.55	1023.99	230.7	534.807	343.174	1512.17	141.441	0	749.346	715.622	845.147	3.88278	270.201	1711.97	524.567	1831.11	0	74.4508	97.6361	0	623.755	0	195.796	8462.86	255.819	32.3783	625.076	0	67.0934	1326.46	1033.13	579.398	0	0	158.932
S46	14606.2	1382.47	443.934	798.975	915.086	399.514	187.827	628.739	1995.48	1123.56	1781.76	2828.02	318.913	548.704	52.5896	318.973	64.5198	553.4	123.822	539.791	44.6621	0	683.894	473.057	294.55	307.807	357.238	1687.88	547.56	1932.44	0	70.6973	204.128	0	4410.55	0	349.781	9338.8	310.131	37.1436	614.528	3.99072	82.3923	1350.55	975.858	582.267	0	0	1012.77
S47	24791.5	2460.85	775.284	1308.38	1359.71	766.35	307.773	358.45	1756.45	681.928	1008.76	2549.85	0	499.057	387.095	790.089	175.008	556.056	289.654	1259.12	121.709	0	568.97	510.113	347.099	116.315	152.062	1393.27	526.388	1812.92	0	58.1364	46.8534	0	421.306	3451.78	127.313	5390.67	165.951	0	398.351	0	41.3114	1336.12	711.714	494.695	0	31.2434	382.856
S48	10409.8	1012.94	309.057	521.715	441.495	167.329	247.538	450.6	1907.8	948.612	1478.47	2830.83	7.30933	425.163	19.6595	199.75	48.8171	527.088	65.6018	355.513	28.7891	0	639.519	861.584	331.648	11.6703	300.432	1810.31	471.228	1615.03	57.691	55.8886	53.959	0	458.945	0	183.792	6905.19	201.804	16.3437	588.295	0	62.7901	1071.09	1400.18	481.669	0	0	875.961
S49	14439	1543.68	497.944	750.582	708.75	320.213	216.714	631.45	1666.5	794.67	1245.04	2738.8	50.5726	492.039	11.9307	300.104	86.7564	579.235	107.335	475.731	44.1858	0	694.037	844.378	302.331	154.191	396.049	2046.55	515.069	1701.39	0	80.3478	76.615	0	643.824	47.7828	166.938	5782.09	128.627	0	491.199	0	54.1786	1257.69	1392.41	570.123	0	0	1118.98
S50	11072.2	1282.28	396.815	501.461	436.441	187.198	366.903	566.908	2123.44	755.263	1211.33	2769.28	167.52	533.405	0	608.122	145.5	498.569	255.069	1092.55	98.4152	0	629.428	307.579	168.023	245.484	292.582	1638.91	514.802	1863.83	4.85185	75.0035	93.1734	7.86041	778.38	506.522	144.942	10005.2	311.494	51.086	641.173	0	82.5748	1263.93	987.536	554.392	0	5.81397	391.567
S51	10148.7	937.474	291.6	384.979	268.975	74.2319	176.539	385.428	1977.2	982.9	1564.67	2927.39	4.6517	515.062	143.495	206.247	60.3481	599.746	96.2914	451.348	35.2093	0	708.922	797.098	318.053	4.80472	362.889	2035.19	523.232	1811.42	5.72708	65.0825	82.6513	0	997.097	15.4408	240.682	16962.5	489.778	190.304	1109.77	47.6056	129.743	1270.77	1325.01	528.874	0	8.82706	749.418
S52	14483.6	1225.01	383.836	656.041	545.412	179.888	390.269	398.668	2276.48	741.018	1217.86	2897.08	68.6036	535.579	0	265.506	50.3839	531.762	87.5117	401.136	47.0547	0	635.16	308.31	0	70.15	296.834	1344.63	553.129	1906.22	5.31965	0	89.5498	0	564.02	67.1781	162.06	15783.3	384.959	119.648	1140.96	20.1832	121.71	1318.67	913.965	587.029	0	11.77	147.917
S53	30140.7	3042.06	975.066	1520.8	1408.84	860.817	271.195	354.448	2047.59	880.108	1428.76	3006.62	26.6315	541.194	112.674	437.075	92.4707	577.389	169.697	737.855	65.4844	0	747.687	888.731	329.819	79.6768	311.938	1834.65	497.535	1808.31	15.8711	40.2686	75.8544	0	401.321	0	111.352	4688.5	141.332	34.8095	339.026	0	49.7897	1269.33	1244.88	628.973	0	0	671.432
S54	32534.1	2892.93	938.808	1188.22	1380.02	708.77	99.9548	458.718	2050.05	945.407	1481.56	2732.18	16.5007	431.087	383.094	217.322	38.0197	530.679	131.201	563.704	19.9231	0	562.815	547.965	405.619	262.866	340.396	1648.66	510.094	1748.68	11.8292	65.6509	47.8072	5.17326	174.935	0	99.9999	3102.3	54.1969	0	208.862	0	11.9861	1187.52	1175.44	521.213	0	0	734.572
S55	17784.3	1614.5	509.848	724.654	675.944	409.625	270.053	515.762	1843.95	896.515	1423.56	2323.53	0	454.786	207.266	407.854	79.3939	494.547	136.056	615.236	58.2583	0	494.546	285.168	332.293	134.809	368.116	1312.59	495.28	1748.41	5.0202	205.381	83.9638	0	922.769	0	177.084	15813.1	398.176	182.392	1153.67	40.63	155.848	1236.86	599.757	425.435	0	7.00976	451.876
S56	25650.6	2311.92	738.525	1144.7	1060.56	607.644	505.444	412.752	2297.69	1284.37	2018.56	2969.99	56.2609	552.236	137.612	515.994	141.521	599.862	213.628	130.371	128.663	0	729.71	598.144	445.105	6.12056	364.248	1829.64	568.759	1856.77	50.612	85.9765	83.1805	7.73581	1464.62	0	177.665	5661.74	259.776	120.656	430.88	24.2871	77.9452	1383.93	1120.38	615.685	0	7.90793	784.282
S57	16499.7	1669.53	602.157	783.218	709.377	229.3	212.886	486.558	1975.48	952.472	1530.98	2695.48	6.24188	534.848	226.632	595.591	136.182	594.033	234.828	893.3	79.0658	0	590.011	497.45	343.306	33.9839	353.404	1469.62	525.033	1831.46	12.1293	41.0616	109.503	0	661.082	0	148.171	4117.47	195.446	89.0255	279.265	12.3063	58.1359	1339.64	1000.01	524.531	0	0	785.414
S58	21147.2	2067	660.129	959.256	964.318	543.594	257.813	405.217	2042.08	1098.78	1413.08	2556.02	27.7882	497.498	34.7008	263.591	83.5209	487.637	92.7422	74.9307	88.7198	0	673.339	468.055	355.659	67.6799	298.229	1547.92	528.345	1831.14	0	5.42918	44.5135	0	1026.1	0	127.694	3164.27	76.7975	6.86213	222.823	0	19.6874	1252.88	861.484	511.206	0	4.38753	601.749
S59	32232.6	2692.84	869.489	1268.67	895.157	703.012	188.262	377.212	1811.58	1006.78	1599.54	2798.15	178.147	544.665	166.891	126.044	25.164	612.453	46.9039	176.887	14.8928	0	690.776	520.417	357.715	213.024	284.965	1663.5	531.179	1842.27	0	0	35.3072	0	224.039	0	73.6335	1329.61	20.9474	0	74.8418	0	23.3731	1288.67	913.483	543.767	0	0	611.367
S60	17638.9	1676.38	534.397	687.175	611.761	238.988	209.956	396.422	1560.77	672.466	1065.98	2636.78	17.3334	479.592	144.683	203.81	38.8518	545.472	87.2523	391.135	25.5356	0	614.7	775.247	448.481	15.293	231.681	1801.92	459.974	1631.63	0	10.0899	23.1978	0	4500.38	0	256.465	6367.63	152.209	16.8597	492.271	5.58994	53.0639	1043.07	1089.87	495.62	0	0	945.6
S61	32538.6	3811.21	1213.62	1487.25	1577.17	978.653	160.668	318.023	1975.61	940.027	1475.6	2539.74	3.7784	457.525	396.596	137.968	19.6753	522.66	48.2841	218.88	6.54271	0	537.618	504.372	435.823	64.2338	274.399	1330.74	518.378	1771.19	0	32.9552	38.2204	10.553	2192.83	0	192.214	4082.34	117.796	0	257.89	0	23.2936	1292.51	649.217	569.711	0	0	776.301
S62	14280.4	983.199	495.253	654.451	739.783	209.378	376.417	376.714	2168.49	981.29	2188.26	2909.33	80.9464	551.195	23.5787	263.694	62.5719	540.299	96.9376	418.546	41.3908	0	548.737	140.054	221.78	90.5908	262.829	1333.55	537.685	1793.11	14.6396	15.4647	134.614	0	1217.67	0	262.538	10073.2	366.721	34.4001	744.905	15.3833	90.3333	1285.8	677.642	568.351	0	5.18943	236.45
S63	18448.2	1606.35	513.226	948.322	837.205	457.399	440.827	430.063	1943.65	886.824	1388.91	2849.19	91.0212	560.213	0	286.245	57.7658	598.74	111.573	492.019	37.9117	0	723.632	771.635	331.412	32.7515	321.629	1849.2	534.826	1821.16	4.13875	102.129	74.7636	0	1887.03	13.6292	146.733	11342.6	317.655	69.3374	840.084	20.6257	102.377	1405.76	1099.65	558.093	0	10.734	478.719
S64	25081.5	2172.4	690.654	971.223	855.888	551.728	272.494	367.961	1995.13	1112.72	1781.8	2807.44	28.8535	444.249	8.73934	1127.97	259.388	544.336	521.024	2251.11	209.431	0	719.612	570.962	529.509	90.9672	411.281	1672.74	534.308	1706.16	0	26.1208	81.3615	14.5808	1419.23	0	102.363	3998.04	101.438	0	272.544	0	25.5509	1113.8	1005.15	529.459	0	0	605.986
S65	8350.57	863.298	261.692	413.312	266.071	83.0204	237.909	493.597	2563.79	1470.12	2340.56	2727.53	37.2318	463.596	67.2412	353.353	65.6527	542.841	118.115	498.442	44.3408	0	619.209	593.142	566.196	196.088	415.099	1564.46	495.934	1723.88	9.56896	19.0507	69.9471	0	1695.93	0	207.472	9544.35	265.429	35.8699	683.444	33.8954	78.0921	1297.81	873.236	614.019	0	0	172.266
S66	7908.1	1192.22	367.93	347.794	375.126	62.6963	199.692	386.323	1762.67	1069.27	1695.53	2984.1	50.8225	564.527	256.132	130.5	25.3361	604.923	40.0275	202.367	9.06734	0	651.392	458.407	424.463	22.8183	341.889	1724.92	530.409	1801.64	20.909	202.498	116.513	0	7342.2	123.816	388.599	18351.7	355.496	157.467	1205.28	49.2589	139.349	1302.44	945.916	592.941	0	20.8489	1251
S67	8976.59	1218.83	359.101	415.693	427.244	90.5423	300.426	469.794	1765.49	1122.67	1783.69	3057.45	22.1299	446.235	63.6894	486.285	104.186	591.029	136.254	631.216	54.1491	0	648.469	705.323	431.969	128.553	265.87	1922.93	535.075	1551.56	4.94705	40.647	64.3011	0	933.5	17.3938	148.733	13777.2	283.244	86.2823	1029.1	11.2937	97.2643	1151.37	1289.86	587.597	0	6.8019	327.786
S68	13656.9	1164.59	374.598	460.318	424.22	284.656	250.931	402.494	1901.26	979.186	1562.42	2480.96	47.3332	474.777	139.398	548.81	119.101	529.126	237.667	1043.82	100.516	0	599.116	414.487	387.012	76.2802	221.734	1519.39	492.632	1739.85	0	4.92402	65.5552	3.79185	1495.57	0	170.864	4916.88	142.54	39.3992	347.07	0	30.9917	1286.27	848.131	501.271	0	0	376.584
S69	11844.6	1225.9	382.858	497.478	459.233	105.089	248.645	451.328	1669.79	710.344	1158.55	2385.75	36.9045	496.478	298.898	1054.57	245.28	493.968	356.653	1531.27	150.703	0	611.453	498.637	491.571	91.8988	286.067	1525.08	464.301	1650.9	0	64.5942	48.5113	9.17173	1594.8	0	120.432	5137.57	140.196	13.6823	422.773	0	41.1285	1133.38	1030.31	453.409	0	0	746.011
S70	15609.1	1540.55	495.595	492.761	665.002	301.137	418.754	422.555	1846.25	1065.58	1711.68	2630.67	6.63312	455.914	84.835	533.738	159.233	579.004	183.204	768.585	86.4484	0	640.773	261.004	436.952	39.7301	322.666	1359.72	553.758	1795.91	59.6169	99.4705	69.4156	5.38297	1897.99	0	176.533	8766.45	245.655	59.5065	825.413	9.84887	98.3955	1453.8	679.97	522.187	0	0	1412.99
S71	11295.4	1101.37	345.096	519.345	614.833	197.849	466.574	463.371	2063.84	950.941	1504.96	2919.63	247.338	551.438	131.565	648.181	138.771	602.543	264.388	1165.44	128.437	0	660.745	517.028	372.124	109.5	317.941	1740.69	549.324	1910.33	23.0351	30.7809	65.6518	0	1083.83	27.6236	254.648	16131.6	380.321	150.947	1171.51	26.8408	132.274	1427.89	972.824	611.5	0	6.08174	883.2
S73	17683.2	1711.41	539.683	849.754	799.855	430.287	275.219	697.546	2174.45	1126.34	1827.62	2712.56	22.3799	507.19	0	1878.73	410.124	599.922	796.615	3024.42	288.093	0	758.685	821.839	75.1194	75.0722	298.98	1875.14	526.777	1697.25	15.787	10.5935	118.338	0	797.057	0	194.315	23664.1	771.987	342.98	1855.11	76.6113	231.085	1232.75	1370.48	534.771	0	14.2775	240.599
S74	12183.6	1394.04	438.141	668.709	975.006	378.184	267.732	836.308	2041.57	1035.95	1693.99	2510.46	121.605	517.819	264.837	2483.35	588.516	544.133	797.505	3490.83	322.341	14.587	580.64	367.452	714.031	49.2256	420.327	1411.16	525.118	1766.9	201.877	52.8047	255.333	20.6795	570.642	131.635	155.948	11439.3	343.3	70.9224	938.593	0	99.9024	1275.55	783.158	568.48	0	8.94941	236.201
S75	9419.15	915.488	324.029	465.294	393.515	102.539	256.612	779.077	2098.85	983.872	1567.57	2674.01	9.33155	484.785	298.125	2574.18	604.222	525.479	912.552	4093.42	373.214	18.7601	607.954	263.35	769.819	225.196	389.378	1349.79	553.218	1805.25	0	0	456.165	0	602.801	0	218.296	21278.7	458.976	273.293	1528.86	70.6634	155.839	1350.91	670.333	516.503	0	4.31531	420.464
S76	10302.5	868.048	259.33	527.937	459.193	208.861	156.942	893.766	2076.64	1026.02	1681.4	2672.22	15.8173	536.58	218.697	2209.35	519.508	562.55	727.575	3452.15	295.46	7.42773	618.439	394.522	932.801	97.0754	275.7	1500.75	522.223	1927.16	201.557	0	246.778	0	852.458	0	106.292	23710.8	546.085	386.703	1696.98	70.4523	209.633	1410.74	784.628	549.745	0	8.74858	263.515
S77	10836.1	1005.9	314.286	586.282	518.088	230.097	278.857	775.99	2168.65	692.299	1146.88	2661.96	29.4637	557.355	0	2311.15	543.687	586.881	934.659	4157.78	352.762	6.09507	726.357	796.185	720.916	4.50917	267.305	2090.96	531.268	1748.6	927.59	5.30803	93.7582	5.22982	2068.79	0	308.161	34322.4	907.34	565.455	2290.44	185.375	279.038	1374.13	1374.62	584.357	0	18.7732	621.262
S78	4426.53	406.523	114.486	293.479	265.414	56.7791	197.98	804.007	2012.45	733.199	1539.78	2643.41	19.1361	486.972	411.591	2847.1	664.448	509.827	1047.64	4618.02	351.158	11.4262	659.314	717.036	794.637	76.1373	422.667	1898.58	515.513	1696.55	0	5.53551	434.392	14.6252	827.238	0	84.0984	6071.65	177.459	0	483.369	0	49.0214	1209.22	1261.12	568.197	0	3.48274	211.852
S79	2285.93	289.284	69.8866	89.9066	61.3782	10.7352	215.611	813.446	1954.73	916.124	1508.11	2584.1	38.344	455.812	195.003	3278.4	753.136	519.308	1157.8	4852.57	428.37	27.6374	642.718	487.761	849.335	66.7431	430.965	1585.08	485.555	1591.85	17.273	14.6117	204.887	36.8763	559.818	0	141.046	16931.2	458.37	186.978	1331.97	38.1622	145.053	1161.64	941.588	547.657	0	4.40238	106.367
S80	6853.78	751.108	236.964	321.116	297.729	103.495	272.463	881.955	1824.98	992.166	1293.61	2493.06	22.5984	436.763	244.631	3074.67	724.503	524.177	1036.14	4256.91	391.208	26.2037	566.208	435.605	653.007	311.565	337.467	1470.93	504.745	1726.51	72.3333	117.959	222.057	3.21978	1661.96	0	137.362	10853.9	313.146	88.3273	847.751	20.0566	104.793	1264.63	835.025	549.286	0	4.11578	76.4588
S81	4692.3	342.387	132.199	206.976	161.391	19.9299	368.416	805.654	2042.51	1036.77	1673.88	2673.08	34.0448	549.588	241.697	4023.53	922.869	469.406	1504.6	7015.07	595.82	84.663	638.559	754.759	593.448	395.075	412.427	2008.6	534.835	1878.8	77.1387	78.425	227.267	4.93572	1049	0	132.836	10029.7	256.224	30.989	736.846	12.2993	76.6203	1342.18	1389.3	552.099	0	4.41795	43.8689
S82	5896.08	592.276	173.17	336.641	185.499	33.6266	209.318	573.847	2153.46	1034.75	1679.63	2861.11	6.48426	497.506	25.0269	2620.84	617.234	531.636	812.366	3864.82	352.831	9.34988	653.974	722.9	1146.99	31.9048	386.881	1761.61	523.714	1840.26	0	10.2024	157.305	0	968.961	0	372.874	10789.4	330.323	76.2476	881.411	13.6638	109.441	1254.02	1036.38	570.566	0	0	405.325
S83	8253.18	538.274	242.265	195.898	119.269	133.473	265.431	751.108	1811.72	962.377	1547.06	2396.35	12.1116	504.896	252.53	1996.97	458.042	535.978	685.23	3008.23	287.888	0	632.036	502.251	596.763	286.172	392.055	1415	517.242	1801.24	4.94009	12.9937	190.448	5.50144	864.096	0	183.866	9739.25	286.961	43.9917	722.195	8.79909	80.8235	1362.99	726.299	589.244	0	3.87017	384.204
S84	2565.43	253.025	66.3857	94.7764	56.9905	9.86093	146.025	970.417	2010.56	985.526	1598.69	2633.57	8.0407	472.651	310.131	2995.8	732.618	550.178	1093.79	4828.92	432.229	30.1492	634.972	878.474	861.004	3.2137	471.199	2030.15	497.855	1696.81	0	25.3405	272.694	0	319.183	0	122.044	3184.92	67.6719	57.693	244.033	0	31.3539	1194.89	1086.96	557.588	0	0	139.996
S85	11923.3	1112.89	341.55	672.969	536.15	295.484	302.565	825.395	1802.34	740.786	1227.14	2568.82	27.016	503.873	315.657	1736.4	415.722	573.809	650.293	2864.45	308.499	19.3406	651.382	612.677	1125.49	14.3128	267.444	1700.68	508.335	1789.42	11.8047	24.5494	247.51	0	754.351	0	96.9415	9982.15	253.622	39.242	658.813	6.7916	71.7636	1335.08	1024.15	513.562	0	0	299.013
S86	4484.78	413.957	117.318	203.523	187.028	29.0415	320.089	648	2186.7	1090.5	1799.23	2944.63	26.6918	537.996	36.168	2377.86	522.195	586.078	788.215	3418.37	326.691	0	726.355	773.497	612.798	3.0051	287.569	1667.98	519.052	1745.46	0	136.561	286.762	21.9126	1166.47	0	158.8	23638.2	620.385	359.84	1743.17	74.6333	213.56	1274.01	1225.66	557.023	0	17.6419	493.394
S87	6589.39	645.226	153.116	319.368	264.898	100.871	186.27	834.968	1942.75	934.864	1512.48	2460.76	15.1195	452.845	149.419	3524.98	825.022	499.984	1295.45	5615.98	491.162	72.2835	526.127	499.646	455.859	20.2923	410.285	1640.23	478.855	1656.4	205.99	20.4488	267.337	5.60066	468.753	0	141.57	8197.68	264.1	17.8475	602.487	0	74.6377	1309.19	997.688	549.504	0	0	128.665
S88	10922.3	1107.94	337.371	723.407	692.21	259.793	220.699	711.521	2089.43	924.223	1468.47	2831.57	137.255	580.744	0	1587.42	428.635	550.248	584.122	2464.51	244.258	0	710.362	598.247	25.3657	2.76063	368.532	1784.03	508.51	1747.98	33.2488	47.278	210.48	35.0384	286.166	74.7781	158.137	9962.64	229.23	51.5689	671.15	14.8391	89.8083	1306.65	1037.94	536.117	0	1120.26	15.8629
S89	25383.6	2327.91	750.186	977.686	1506.01	865.368	484.603	780.922	2108.46	917.059	1820.51	2760.6	127.275	505.588	208.836	3753.61	860.169	570.543	1412.91	6279.3	517.454	57.9482	694.169	462.442	579.063	131.2	373.725	1650.2	525.199	1755.13	7.94438	37.6664	451.175	0	368.357	0	136.919	5933.39	217.147	33.6797	446.945	0	50.0394	1249.06	956.129	602.054	0	4.78394	376.726
S90	11147.7	1158.85	352.934	690.449	520.149	187.202	283.901	936.545	1870.86	1160.63	1898.6	2695.69	50.1338	420.673	246.496	2899.62	674.847	466.676	971.289	4239.8	376.73	13.9996	699.992	737.193	1011.6	35.0151	455.116	1633.88	465.61	1617.39	55.5374	56.9179	211.814	0	284.253	0	127.538	7013.14	196.871	7.85764	501.278	0	48.8241	1070.81	1294.73	537.363	0	0	1027.73
S91	15380.2	1821.59	578.667	722.916	707.707	311.202	58.4362	573.128	2180.88	928.043	1533.47	3131.99	58.0953	563.621	0	1610.06	399.344	560.732	765.703	3338.74	305.779	0	684.629	552.287	819.358	182.866	368.351	1737.13	553.08	1810.47	139.791	7.84723	162.418	0	554.834	68.3327	155.364	8378	273.236	65.57	641.674	0	72.7893	1335.36	1026.6	631.881	0	3.61563	229.968
S92	14571.1	1555.82	494.932	738.108	786.957	334.595	183.45	631.883	2055.28	1012.2	1638.52	2814.32	3.36573	454.829	21.2461	1781.93	414.133	577.711	714.661	3089.44	273.49	0	757.71	847.436	714.634	108.634	366.948	2058.31	477.07	1828.16	59.0804	4.38925	341.885	0	284.81	0	148.307	6353.04	147.734	25.4722	466.837	6.99544	37.2435	1253.67	1384.97	580.759	0	0	150.318
S93	16814.3	2082.77	661.95	947.259	999.252	519.09	229.741	1015.62	2015.44	769.921	1282.7	2657.9	21.8318	482.434	423.344	4569.41	1046.59	541.498	1649.1	6971.67	543.686	126.212	645.243	802.123	1131.63	75.6963	364.547	2098.53	523.473	1789.89	189.747	0	217.858	6.84257	230.937	0	132.864	4333.38	132.447	0	333.793	0	30.3306	1273.13	1429.3	580.374	0	0	150.208
S94	14197.8	1311.61	409.877	731.679	724.307	373.37	306.145	734.518	2081.49	1203.48	1951.06	2391.35	49.6932	486.211	163.017	2419.49	556.881	518.534	917.113	3933.55	330.648	6.73634	526.048	262.865	458.11	208.781	282.747	1326.22	512.518	1648.52	24.0173	7.50477	205.523	0	131.418	235.437	110.581	8054.91	229.959	26.9376	649.968	5.55386	66.4863	1224.78	715.256	534.515	0	5.45766	89.7672
S95	12261.4	1210.45	381.12	626.086	617.199	292.154	283.402	855.741	2040.61	1147.41	1824.2	2707.52	19.6958	455.614	1.50014	821.875	189.537	568.179	304.132	1297.19	136.29	0	620.702	356.121	254.378	44.6404	420.469	1533.02	504.036	1664.72	0	7.5682	275.448	0	418.056	0	121.5	4819.43	125.855	0	341.149	0	41.846	1278.35	965.77	550.069	0	0	157.191
S96	15713.6	2042.47	516.131	977.233	1035.61	516.204	281.872	888.148	1843.05	970.641	1584.83	2542.38	16.401	464.39	274.51	3256.53	831.831	495.175	1283.11	5186.59	426.469	35.9876	631.718	853.312	699.03	76.1821	362.743	1997.97	519.726	1708.91	0	38.5477	243.516	0	255.705	0	112.552	4329.57	120.005	5.16632	314.531	0	30.1409	1209.06	1358.23	555.831	0	0	550.502
S97	15444.8	1785.34	508.154	722.521	629.244	284.425	273.825	809.728	1726.48	1030.32	1674.04	2624.01	24.8977	492.442	193.27	2491.39	613.071	559.136	953.77	4177.35	391.681	21.3384	733.004	838.442	745.528	1.84372	335.811	1766	512.562	1778.15	53.801	17.2079	142.239	0	1044.94	0	123.833	6979.07	167.457	28.3063	530.558	8.08517	52.5646	1253.6	1035.57	575.205	0	0	466.714
S98	15172.2	1504.73	474.122	792.416	777.027	378.784	226.407	890.389	2230.26	1181.66	1909.01	2366.01	414.806	574.474	0	3587.29	837.272	503.467	1535.07	6600.64	538.249	33.4264	605.846	389.697	222.339	47.0127	443.197	1502.45	535.015	1808.81	30.389	39.4062	172.663	0	289.802	33.377	50.7963	13784	319.773	108.192	921.885	32.0577	119.887	1330.05	778.812	607.226	0	13.0043	512.36
S99	7237.42	994.302	310.654	481.885	460.611	167.843	584.615	787.595	1938.07	1366.63	2195.39	2897.94	76.7411	516.157	159.459	2549.39	604.469	585.484	798.185	3576.59	337.678	0	679.071	589.824	692.847	93.801	444.861	1653.46	561.07	1852.31	335.336	4.12205	288.687	0	370.485	0	189.165	13336.1	374.199	106.917	881.355	25.5348	118.576	1376.66	1185.15	688.381	0	15.947	302.318
S100	8905.47	945.158	300.921	510.526	463.161	188.105	319.125	546.118	2336.17	1255.32	2009.64	3037.57	59.3301	529.341	105.709	1245.99	290.319	669.096	493.729	2147.58	189.953	0	712.27	769.287	478.67	6.49853	456.016	1947.65	545.592	1738.77	588.092	7.60532	114.356	0	869.021	0	445.487	16955.4	497.222	152.898	1182.87	36.5163	127.222	1223.98	1176.12	553.144	0	4.841	722.245
S101	12843.7	1347.64	432.759	558.553	564.204	281.9	363.585	745.573	2424	1527.21	2423.43	2930.39	64.8778	537.302	6.31199	1605.8	371.32	577.286	559.53	2467.96	191.033	0	662.113	407.706	445.857	100.832	360.991	1694.82	536.296	1812.54	98.6446	96.5085	337.248	0	1563.55	0	105.364	17983.1	573.4	186.543	1277.15	56.8691	152.065	1399.82	1025.74	559.446	0	17.6953	506.297
S102	4159.86	412.733	116.451	136.901	304.599	16.5735	385.98	629.841	1829.5	833.834	1365.45	2490.33	384.361	421.905	221.183	2491.71	576.262	490.576	814.493	3555.93	312.803	16.8176	539.712	560.212	352.26	140.728	368.099	1584.08	461.424	1542	8.8557	0	198.494	8.54924	713.285	4.90315	82.9587	5569.7	146.066	7.59393	353.083	0	43.0722	1159.37	1005.24	539.084	0	0	151.488
S103	4011.31	513.771	147.57	208.346	172.731	46.6246	488.092	744.35	2029.98	930.059	1513.14	2829.91	247.149	499.243	9.72614	4751.31	1090.3	526.778	1521.83	6721.56	508.252	103.01	689.441	684.294	353.689	200.343	325.442	1679.88	526.367	1715.05	77.5559	23.8598	345.934	22.931	883.851	0	135.531	14779.4	431.794	149.581	1097.24	28.6205	130.589	1351.17	1054.63	606.808	0	4.74196	402.099
S104	2616.06	328.954	89.9965	218.767	147.655	33.2004	217.308	691.762	2020.51	1010.26	1604.68	2653.95	5.93773	489.263	13.5925	1060.79	233.156	491.034	374.595	1602.37	161.767	0	662.452	718.645	629.38	59.4033	455.081	1914.54	515.663	1684.5	205.947	16.5935	180.249	0	1322.88	0	121.046	10269.8	340.187	60.5305	724.54	14.0124	74.8614	1221.94	1245.21	542.301	0	3.50332	393.067
S105	1918.45	216.871	58.7493	92.4255	83.7222	18.1272	390.872	740.384	2175.46	1341.64	2151.01	2700.11	94.5159	501.843	176.374	1041.74	248.453	554.022	428.013	1869.38	156.027	0	626.606	293.107	620.167	74.9519	353.582	1281.01	497.904	1693.29	587.174	0	232.453	0	825.679	0	125.482	41774	962.555	882.876	2570.28	306.892	370.918	1266.3	626.435	532.076	0	68.5374	709.436
S106	1684.28	155.903	44.4351	100.563	54.8523	8.22542	228.356	761.424	2060.42	1048.46	1700.69	2510.18	29.2301	491.313	181.521	3133.86	722.894	517.155	1110.36	5206.78	451.535	21.985	619.938	674.859	701.637	59.4635	500.801	1912.1	501.869	1703.85	473.438	5.25661	232.352	0	655.19	0	192.096	21547.7	648.805	315.507	1631.12	75.7638	192.248	1118.88	1264.18	555.786	0	6.10893	214.384
S107	6860.64	635.633	170.408	363.376	300.002	108.842	277.683	786.283	2206.07	1162.58	1874.63	2775.49	16.5357	524.378	0.174777	2886.22	678.052	576.392	866.007	3708.66	333.371	13.7973	659.087	534.381	474.452	99.321	426.612	1677.98	544.013	1878.34	255.177	0	137.861	0	1029.09	0	325.116	26285	683.582	424.307	1867.84	111.319	236.833	1312.46	940.378	633.134	0	5.75205	518.522
S108	6621.13	713.787	219.06	340.028	314.983	114.215	242.768	751.254	2069.82	874.628	1431.02	2727.52	30.7771	514.497	81.7933	1768.22	413.214	593.073	560.218	2423.72	255.42	13.111	720.51	781.655	428.517	99.0496	343.585	1717.13	516.613	1851.72	194.876	53.6622	106.149	0	1079.58	0	240.326	25274.5	704.629	354.327	1734.59	89.7824	231.893	1344.43	1275.09	543.442	0	11.5046	273.787
S109	5319.83	709.763	218.293	396.825	315.486	152.826	266.317	648.015	1857.17	940.197	1535.17	2334.56	4.8627	421.453	0	1515.47	346.729	492.858	515.778	2230.01	206.344	7.36601	550.645	461.523	424.996	83.7143	281.158	1369.68	443.45	1500.68	89.2715	41.6984	113.095	6.18386	2734.38	0	240.979	19823.4	536.846	245.643	1272.37	64.7178	159.476	1099.62	842.125	509.664	0	8.89891	463.096
S110	2598.94	344.833	98.6974	148.804	117.619	43.9991	377.71	1034.61	2338.4	1439.19	2316.71	2767.26	61.2041	518.16	208.058	3011.91	715.603	616.893	1082.05	4569.56	415.309	24.4115	718.224	360.401	520.624	277.424	287.509	1623.49	568.753	1762.65	87.601	139.828	235.785	4.80189	329.176	0	116.936	9053.21	193.857	30.2091	679.807	7.70441	81.9854	1362.85	782.591	574.234	0	4.8612	135.856
S111	3330.34	280.247	75.8973	111.849	73.4478	12.9406	298.085	884.462	2198.45	1098.2	1748.18	2856.53	24.49	509.116	345.801	1363.06	320.07	597.81	536.138	2284.57	235.973	0	665.306	680.077	1021.35	34.3517	436.9	2009.22	544.507	1841.3	97.6964	6.78582	85.3007	0	878.096	0	180.022	24897.7	671.549	313.903	1667.84	71.2025	190.771	1201.97	1171.85	610.856	0	19.5122	384.014
S112	1821.62	171.271	29.4446	84.3555	74.3302	15.1954	385.897	1050.43	2263.46	1063.46	1721.52	3021.31	55.1947	493.473	136.848	2713.53	634.492	535.469	954.127	4356.59	357.124	6.8127	648.43	315.849	818.171	90.7524	475.088	1556.42	534.272	1767.42	0	3.63691	747.437	5.83068	271.333	0	97.2522	14423.1	415.039	123.578	1076.74	17.0264	104.213	1311.12	991.672	629.652	0	4.88727	78.6926
S113	5421.94	603.138	183.326	355.766	222.898	101.248	214.393	892.545	2103.87	979.722	1602.59	2853.29	92.9463	537.515	151.197	1697.76	390.034	602.535	702.315	2986.66	281.399	0	663.51	499.806	670.418	61.2793	387.761	1756.66	565.184	1879.73	2734.68	0	243.198	0	1612.29	0	280.509	44737.1	928.179	839.245	2576.35	311.935	336.486	1344.22	923.865	558.327	0	59.3345	982.028
S114	9229.91	820.579	237.344	384.674	285.03	64.9798	229.228	705.316	1961.99	782.463	1295.4	2693.9	24.3575	549.137	44.8006	2624.9	613.964	484.791	901.374	3976.04	358.901	8.85087	806.001	894.159	774.474	6.28668	401.056	2127.9	529.403	1757.49	727.004	0	93.9674	0	824.387	0	214.226	38288.4	939.711	745.21	2427.62	229.571	306.608	1173.88	1318.73	533.241	0	59.5449	410.261
S115	12903.9	1143.98	421.456	775.308	777.596	314.629	344.491	611.013	2075.26	944.14	1522.61	2546.48	93.2681	517.704	173.671	1581.32	365.9	488.623	595.937	2561.3	243.108	26.7793	603.705	390.793	457.885	347.276	387.214	1490.39	545.891	1832.26	11.4682	0	189.285	0	667.006	0	264.268	21604.3	580.108	358.908	1587.75	93.3537	205.184	1354.44	892.11	598.045	0	9.62865	290.285
S116	5559.1	680.207	199.179	210.117	237.542	83.6182	316.785	802.936	1858.55	1222.7	1974.35	2815.28	30.1487	541.171	0	2228.81	512.755	586.981	784.859	3402.11	321.37	6.12746	768.663	819.985	309.125	4.86211	227.932	2171.35	536.219	1878.53	423.298	0	204.259	0	2728.83	0	294.611	30007.9	703.398	402.4	1822.23	106.703	214.921	1333.89	1320.92	614.313	0	54.1318	244.394
S117	16336.1	1384.79	437.661	829.141	838.72	409.875	198.064	854.678	1878.79	931.481	1528.21	2573.37	228.528	523.172	0	2466.79	563.701	571.516	954.078	4216.05	378.542	41.8363	663.864	512.72	268.522	64.4142	400.65	1676.38	553.595	1815.92	90.0865	32.0022	322.537	0	191.466	0	178.713	11517.4	291.415	79.4644	875.189	24.1927	110.257	1317.35	998.175	520.209	0	6.07924	350.699
S118	9306.99	1327.07	415.802	512.314	733.991	280.618	162.07	668.652	2057.69	1072.62	1757.4	2711.25	22.3842	564.992	153.553	954.298	256.293	548.583	403.295	1663.17	163.813	0	704.763	575.346	420.499	99.5389	393.495	1768.9	536.263	1797.84	15.7571	25.442	413.949	10.6327	225.995	0	115.18	8047.19	253.686	20.6344	685.496	0	67.8139	1291.35	1038.1	575.51	0	2.80503	146.55
S119	14900.2	1195.04	383.62	770.334	779.194	391.87	339.05	824.138	2243.96	1154.38	1887.74	2682.84	26.4074	547.124	252.777	4003.29	917.385	501.067	1558.73	6117.75	546.907	89.7661	654.03	759.496	684.542	269.346	370.703	1630.38	574.603	1874.14	11.0556	14.2131	180.172	17.4812	271.104	0	130.483	10061.4	299.479	39.7944	755.984	8.73373	92.3168	1319.19	1231.05	589.15	0	0	186.944
S120	5741.7	583.307	178.889	288.269	269.71	119.144	209.834	670.553	2007.02	999.005	1604.31	2697.41	21.616	496.643	0	2934.31	612.018	596.085	1152.72	4965.34	437.675	31.6884	657.583	853.043	492.304	15.9538	470.38	2105.83	494.839	1783.23	0	4.7361	390.2	0	300.075	7.1511	416.733	6868.16	179.677	6.52274	519.532	0	44.6678	1094.87	1387.04	520.41	0	2.98335	282.221
S121	11507.5	1417.9	459.84	527.8	577.487	231.994	220.871	749.153	1758.4	993.057	1634.77	2586.08	32.9507	467.597	80.1107	6401.78	1337.23	526.565	2238.42	9708.6	738.686	318.174	739.644	788.629	839.621	80.6976	365.804	2136.77	531.087	1674.96	13.4509	4.68904	216.71	9.22728	213.879	0	192.393	14427.7	441.036	133.699	1125.56	24.8069	131.525	1312.06	1436.94	578.493	0	0	641.058
S122	1829.31	238.748	62.7436	117.331	79.7674	31.117	463.112	556.862	2272.96	1322.44	1339.93	2843.49	45.6319	551.87	0	1431.18	337.839	542.992	465.077	1960.3	207.942	0	574.875	472.225	17.9744	72.369	273.627	1436.61	550.231	1853.5	511.703	28.1134	97.377	0	2144.81	0	137.459	14934	496.09	131.365	1140.36	27.4045	133.696	1290.81	704.865	606.003	0	10.4238	784.828
S123	2451.55	219.675	63.8778	74.0903	41.9066	20.8429	249.19	703.192	1974.92	1165.37	1869.61	2804.7	32.9287	478.534	149.235	2604.78	606.579	621.164	1065.5	4816.34	397.093	16.0032	745.955	746.402	588.597	232.946	444.889	2015.67	552.761	1841.84	162.892	0	124.149	5.60184	2524.18	0	167.366	25938.1	745.598	361.345	1678.66	109.138	181.953	1281.83	1300.43	580.325	0	5.37912	366.287
S124	1900.38	182.23	36.8456	56.5623	29.216	15.4938	319.327	519.686	2130.9	1053.69	1860.3	2999.53	18.9518	507.528	123.255	484.918	105.139	555.118	170.14	756.744	63.6055	0	628.967	454.419	340.03	108.654	383.205	1553.11	548.599	1807.06	595.994	0	65.8013	0	1149.45	0	187.752	38839.1	924.581	795.942	2403.65	264.273	345.988	1366.2	667.274	517.68	0	43.9351	788.961
S126	2529.48	229.532	78.163	71.1443	64.2847	23.8447	235.071	410.849	2096.95	1152.65	1875.18	2780.15	246.166	514.754	151.001	2430.48	510.14	565.67	831.001	3271.64	325.177	6.50407	711.73	375.671	254.221	208.443	345.257	1561.94	568.565	1812.47	389.817	0	95.2977	0	1141.44	0	168.101	25709.6	694.591	363.485	1886.25	109.617	249.785	1287.43	893.93	506.666	0	16.5067	937.018
S127	2048.95	229.172	54.7876	84.2684	59.8215	32.2142	284.104	453.756	2027.93	890.138	1444.42	2624.9	54.8283	541.405	128.353	1573.02	458.897	521.986	534.439	2368.47	221.16	0	677.281	448.754	312.181	67.7536	305.643	1699.6	502.209	1667.85	2801.59	0	173.43	0	1698.51	0	132.497	33238.7	659.998	532.842	2080.52	159.015	286.784	1223.39	969.762	544.042	0	29.3374	456.27
S129	3154.15	277.419	59.4016	102.961	62.4257	12.4198	685.617	415.208	1773.27	902.728	1447.26	2942.2	153.853	553.988	2.15766	2236.09	514.153	569.283	904.721	4108.08	358.043	23.6629	706.126	576.608	439.183	36.4358	217.759	1895.94	558.066	2017.77	3976.89	0	59.5978	0	1860.76	0	90.9717	47912.7	1031.56	952.459	2707.69	340.17	367.118	1479.01	1212.79	595.151	0	54.1489	1331.19
S131	1638.42	219.756	56.0557	89.474	44.9289	17.3966	375.886	612.497	2182.76	1034.58	1649.34	2979.93	49.5836	534.833	38.3398	1523.92	360.473	552.591	499.625	1968.67	180.512	0	679.725	326.129	238.866	10.4046	475.312	1559.92	539.478	1808.52	4915.68	0	81.2368	0	1739.15	0	112.118	64744	1313.81	1550.43	3390.04	525.163	521.812	1293.54	896.554	583.302	0	68.2199	1289.19
S132	6873.45	826.155	248.33	357.579	319.416	80.8356	338.008	438.882	2444.01	1346.45	2152.92	2886.27	40.5073	558.852	1.94757	2010.43	516.533	522.421	719.362	3131.09	324.39	0	587.567	269.002	403.202	346.912	210.266	1345.29	531.743	1862.12	196.797	0	100.437	0	1310.81	0	104.519	11140.6	356.164	86.7909	817.263	21.5951	93.9777	1378.14	652.213	603.454	0	4.66881	1178.5
S133	6891.67	1603.82	518.986	271.15	483.628	43.5467	606.728	659.749	1862.88	881.84	1438.03	2756.33	272.49	468.345	59.5012	2050.01	470.797	545.42	811.883	3560.88	334.936	0	763.047	719.618	570.262	55.0615	344.418	1947.76	511.364	1640.34	210.314	38.0685	223.558	10.762	650.967	0	196.046	4540.63	127.254	0	302.623	0	31.7402	1277.42	1050.85	634.087	0	4.17391	401.732
S134	7621.06	859.107	270.974	414.158	451.919	124.755	434.868	689.508	2025.79	1057.98	1742.55	2772.91	163.486	491.072	161.216	2539.59	674.427	624.244	1011.56	4363.84	343.026	32.0101	712.203	713.506	831.29	114.539	332.196	1712.71	513.596	1784.41	120.939	18.3988	351.366	10.958	245.912	0	196.083	13279	338.043	105.466	1005.57	15.8783	119.265	1265.12	1039	649.621	0	6.5713	207.963
S135	7068.29	704.489	149.592	323.668	134.92	98.512	210.025	682.137	2009.31	1051.07	1682.68	2382.5	18.2073	456.399	397.566	4285.12	975.109	512.317	1579.62	7043.71	549.916	186.208	592.105	686.11	1391.03	515.962	426.581	1871.91	508.716	1702.26	83.1369	38.3354	399.142	4.7848	119.18	0	96.3062	6352.39	184.249	7.2063	471.334	0	42.9212	1282.96	1250.71	503.323	0	0	341.377
S136	14736.2	1532.97	485.011	679.248	616.944	352.164	226.909	778.56	1970.85	1057.6	1725.45	2794.61	34.8817	524.019	172.06	4136.28	955.079	630.156	1903.17	8512.97	664.432	192.827	783.944	923.306	797.04	3.87673	384.768	2131.14	542.044	1866.77	6.37862	9.21452	193.095	509.953	313.655	0	135.556	5929.15	173.85	8.07051	439.609	0	59.7453	1306.87	1372.03	565.379	0	0	36.643
S137	8301.06	1165.19	367.501	396.445	332.783	138.848	202.288	787.976	2219.28	1124.07	1828.82	2573.3	99.7576	493.996	207.219	2985.16	681.413	535.237	1186.48	5161.7	427.374	44.4977	669.522	444.834	512.994	198.579	498.208	1618.25	552.574	1781.8	22.7971	4.24921	132.517	17.1141	1018.97	0	133.578	3495.87	92.4771	0	271.2	0	23.9069	1302.91	949.11	525.211	0	0	522.68
S138	11895.4	1237.8	395.394	603.168	550.809	321.174	286.47	735.191	1801.4	699.2	1122.2	2960.21	13.7691	482.907	306.678	2206.97	520.948	512.586	939.307	4146.21	377.598	10.6905	660.533	750.091	670.457	142.04	506.053	1912.5	489.69	1617.46	245.621	31.6981	131.703	0	726.955	0	194.574	9526.48	265.477	50.1493	697.347	13.1279	73.0543	1170.62	1280.52	554.445	0	0	443.76
S140	11406.1	1166.68	366.241	598.962	566.18	240.984	374.563	778.943	2218.38	1083.6	1752.32	2822.6	10.4759	542.683	155.764	2495.52	595.481	615.082	817.535	3546.54	330.488	0	676.634	827.724	431.199	42.7167	521.328	1855.29	549.755	1982.33	0	24.5528	121.217	56.8557	710.978	0	106.246	4738.24	137.774	0	351.857	0	25.8407	1331.84	1094.71	576.253	0	0	233.937
S141	15316.3	1938.51	620.596	677.29	593.757	277.13	311.079	781.692	2100.73	870.07	1433.15	3293.32	71.7822	481.751	570.116	1437.73	393.623	536.171	556.756	2300.94	225.959	0	630.188	574.499	844.64	26.2488	347.123	1812.67	530.348	1759.49	7.37077	0	74.0675	30.4947	729.988	0	131.018	12020.4	384.797	108.828	790.883	30.2194	89.5626	1424.35	1144.33	641.65	0	0	219.521
S142	13966.8	1248.05	390.111	723.481	660.776	338.164	192.615	685.868	1930.63	759.324	1247.85	2736.4	6.64976	511.012	148.484	2905.53	667.365	484.398	999.667	4397.09	358.696	19.2985	661.588	827.419	728.9	39.1482	342.915	1772.23	524.468	1816.13	0	78.5469	73.2098	5.49877	2567.35	0	97.2463	5917.75	177.359	10.86	410.381	0	57.4844	1170.92	1345.12	508.362	0	0	360.075
S143	3830.74	368.586	106.653	285.897	221.205	67.5519	207.483	627.944	1912.05	715.653	1178.41	2702.1	8.68825	473.059	24.0692	3343.62	786.339	631.616	1185.53	5540.51	443.506	33.7996	769.816	749.527	398.213	81.7997	264.84	1630.62	536.3	1706.66	818.823	0	83.8467	0	4884.23	0	149.277	31565.7	816.071	594.218	2147.23	184.969	276.211	1143.76	959.791	554.024	0	18.6832	779.479
S144	2085.63	265.503	89.2073	88.0998	85.1848	26.0809	297.857	489.504	2192.47	810.266	1566.32	2562.45	61.8534	487.392	40.4909	3640.52	823.25	568.323	1383.45	5603.36	469.198	64.4112	700.474	385.873	208.745	42.3326	291.599	1503.09	533.56	1641.79	1074.92	13.3635	57.7491	0	1613.81	0	120.385	66475.8	1294.05	1700.61	3736.29	559.055	565.969	1137.47	1105.03	587.797	0	90.3608	726.947
S145	5006.8	424.045	119.905	241.047	197.668	57.3462	344.832	634.922	2163.4	1273.13	2075.75	2863.9	37.8474	575.723	0.259291	4371.6	838.319	539.926	1571.81	6854.07	553.828	90.7124	643.137	413.842	398.589	11.6819	374.229	1503.17	571.742	1899.84	1359.46	0	196.892	0	1081.85	0	201.519	64466.1	1207.87	1408.73	3411.49	480.871	491.651	1404.74	800.041	696.057	0	73.9514	1764.9
S146	4875.22	487.118	176.219	337.745	309.816	79.1598	279.551	357.319	2009.12	1121.44	1778.41	2768.8	47.2896	469.476	121.634	1367.09	320.821	574.45	537.179	2243.23	206.989	0	534.568	383.052	371.89	112.347	321.968	1454.3	465.063	1539.88	61.2534	0	33.2227	0	1290.97	0	124.395	19997.7	666.266	258.32	1453.26	68.2564	158.68	1115.62	742.336	505.224	0	11.0958	791.553
S147	10344.9	840.783	257.559	596.146	530.625	194.25	489.778	337.151	2231.52	1182.03	1887.21	2829.96	42.5533	570.412	0	988.719	221.748	523.488	348.674	1648.51	172.868	0	683.947	404.389	0	69.6895	235.822	1644.86	552.157	1871.58	187.29	0	53.3566	0	1972.04	0	164.021	11887	301.66	67.2138	873.448	28.8572	98.1084	1364.41	839.884	562.155	0	0	780.867
S148	7503.89	1199.75	337.299	359.313	301.614	119.875	260.192	488.465	2002.98	1076.19	1725.14	2860.26	575.235	513.506	20.2421	2046.95	496.526	557.306	756.053	3179.4	289.624	0	627.899	332.297	514.063	242.221	311.17	1474.6	501.984	1853.95	132.668	0	40.1212	0	6451.38	0	185.355	38828.1	770.602	667.124	2430.56	242.051	300.958	1288.82	684.408	605.704	0	32.2321	1435.74
S149	7645.83	974.826	310.084	379.044	341.905	112.556	205.582	529.666	1909.77	978.381	1829.2	2902.55	96.7901	536.721	145.626	1108.35	268.073	621.674	372.906	1611.16	152.86	0	636.77	439.715	501.706	182.75	455.822	1653.63	585.939	1920.44	731.784	0	104.097	0	545.187	0	194.269	38678.4	984.835	779.892	2681.14	278.947	338.954	1452.51	963.104	508.861	0	26.6704	1209.75
S150	8399.07	782.51	235.607	425.757	210.05	131.265	353.558	452.294	2098.74	930.37	1478.9	2889.86	131.465	543.234	100.3	618.815	140.037	669.789	200.322	743.851	65.3284	0	750.302	624.253	468.387	106.825	398.793	1840.62	535.498	1889.11	62.1002	16.302	73.3954	0	1702.69	0	152.761	13373.9	368.9	92.9639	1010.36	28.782	121.989	1319.86	1115.68	606.593	0	6.57259	610.995
S151	3384.47	268.149	84.278	180.817	101.052	23.3764	322.429	515.821	1898.9	1312.35	2104.3	2941.46	67.1064	509.101	0	1469.04	286.93	485.715	612.233	2638.49	221.071	0	688.148	598.661	374.56	198.701	411.506	1834.88	522.231	1797.45	148.35	4.62192	70.1488	0	1363.3	0	132.204	25860.6	533.289	253.583	1791.19	98.563	209.294	1432.78	1146.69	678.904	0	11.2369	1096.41
S152	1814.62	280.396	75.8857	66.6901	82.9037	61.3258	289.074	459.359	2279.84	1209.26	1975.94	2790.13	70.8349	528.892	0	2510.43	601.788	517.206	844.529	3438.19	297.527	0	603.829	381.975	590.941	76.4122	304.572	1499.27	552.663	1816.78	230.964	0	100.176	0	1897.5	0	324.097	30744.6	696.087	526.287	2107.53	150.09	254.702	1355.79	869.423	587.42	0	25.352	696.643
S153	9277.18	934.983	316.931	536.456	542.431	195.687	299.233	387.001	2115.44	698.749	1852.62	2679.72	20.0604	479.712	0	917.289	228.808	491.77	353.641	1472.4	136.928	0	678.009	749.315	240.099	9.76932	378.556	1917.81	506.121	1766.76	77.4618	58.5003	70.7353	0	544.146	379.371	236.917	23536.4	736.101	319.383	1652.78	77.4754	190.827	1302.52	1223.16	603.364	0	13.9526	510.376
S154	8387.76	1002.77	310.844	434.68	358.533	140.783	341.796	442.703	1992.69	1178.85	1845.32	2689.87	45.1665	505.579	0	430.609	100.274	495.174	162.949	677.896	79.8794	0	571.526	350.645	267.585	53.3261	375.53	1452.5	488.832	1588.35	33.1814	14.5903	53.3582	0	299.11	0	255.422	16323.8	428.705	155.976	1352.97	38.2051	131.386	1259.88	669.572	566.269	0	6.37448	84.6194
S155	10686.7	1050.32	328.751	666.533	583.577	249.891	341.764	504.493	1878.48	770.569	1217.55	2828.62	10.2565	576.816	0	757.041	175.569	605.79	295.999	1288.26	121.644	0	675.585	536.885	144.314	36.4393	561.607	1759.22	549.225	1911.39	184.423	187.232	126.836	13.9867	484.323	0	349.97	37405.2	876.562	678.848	2330.97	230.966	311.061	1475.45	688.13	543.674	0	12.5111	1423.71
S156	11228.6	1106.89	341.626	576.233	573.419	229.412	510.232	562.766	2460.63	826.961	1389.82	3017.21	145.961	543.494	98.6649	2767.81	650.597	536.915	1150.01	4903.36	369.754	10.9163	659.969	470.276	489.597	114.038	430.008	1510.22	554.785	1860.52	794.497	25.2768	122.097	8.27855	359.19	0	198.365	18045.4	440.938	174.771	1357.52	46.8926	154.36	1331.54	904.002	677.122	0	11.0947	543.811
S157	6919.17	921.488	291.236	463.938	404.888	187.741	85.1103	476.798	1740.36	847.287	1387.05	2659.78	231.852	449.334	40.307	1893.18	443.456	452.308	654.195	2844.32	271.685	0	559.948	397.332	634.767	22.8024	377.549	1323.04	443.557	1427.45	545.461	18.4871	134.215	0	229.633	0	140.703	17429.6	458.525	240.525	1366.63	62.9309	169.776	1059.18	782.436	540.058	0	10.7515	1607.15
S158	4310.61	573.427	91.8797	191.692	85.2328	32.2591	433.096	629.558	1962.46	1305.19	1635.46	2864.09	58.2222	530.745	0	2990.78	662.314	539.092	921.972	4017.09	372.838	10.1344	643.532	408.357	38.6545	23.1496	400.098	1543.32	531.16	1818.45	563.71	131.74	235.97	0	345.486	23.1196	175.095	18071.6	450.513	221.852	1298.13	50.1494	164.976	1317.35	794.753	593.585	0	5.23148	547.964
S159	3689.22	525.26	155.975	247.502	188.532	39.6609	411.995	658.803	1829.08	954.791	1208.6	2725.21	456.017	542.475	258.6	2642.74	605.779	570.003	904.788	3980.82	377.561	11.632	673.82	645.257	715.692	95.9707	308.148	1828.53	549.152	1754.28	6771.41	0	72.8124	0	206.991	0	96.4861	23443.5	765.696	227.888	1461.53	87.1425	178.092	1361.26	1282.61	547.46	1184.48	146.55	156.342
S160	7093.73	706.364	211.686	344.414	258.054	89.3038	545.805	506.019	2331.48	1122.07	1783.7	3066.93	203.688	539.889	1.35888	2317.17	547.447	596.218	690.312	2933.45	256.491	0	679.11	368.357	163.621	33.9514	413.251	1537.86	532.686	1899.82	3769.17	7.9219	40.8178	0	411.601	0	164.715	38945.1	1078.56	714.434	2290.97	178.525	334.787	1338.34	869.013	617.143	0	50.1599	651.102
S161	13792.8	1469.84	450.12	741.787	737.879	337.659	276.611	396.268	1897.67	721.166	1190.28	2716.24	97.387	533.139	0	1323.17	304.6	550.717	518.326	2210.04	208.279	0	704.923	482.916	0	77.3246	302.526	1905.78	519.72	1851.94	34.2688	17.557	152.529	0	155.613	0	334.369	17248.3	407.056	119.789	1110.88	37.7163	122.675	1287.09	1176.79	564.942	0	7.68505	189.619
S162	2706.14	232.197	67.5626	125.271	70.9918	18.9998	217.878	365.322	1677.34	940.178	1485.57	2507.81	280.457	438.916	41.6793	345.902	64.7468	480.922	121.719	516.586	30.5335	0	603.626	394.238	226.861	100.078	258.479	1416.11	465.201	1601.47	11.6935	84.6068	50.3141	3.80366	159.304	9.43777	149.824	16530.7	459.2	206.865	1267.99	39.5161	152.837	1122.43	782.024	555.406	0	8.73657	108.083
S164	4768.83	494.447	144.162	300.69	172.112	103.606	379.23	589.616	2270.47	1080.07	1725.7	3115.32	105.617	548.29	133.346	1432.58	337.585	629.007	552.188	2336.93	204.376	0	711.621	547.555	306.498	160.196	432.519	1477.1	559.464	1895.39	916.41	16.9552	85.0167	0	701.823	0	226.549	55353.1	973.762	1202.42	3067.37	350.774	456.162	1408.3	989.147	613.941	0	48.0601	668.88
[truncated: 454 more columns]
