# Supplementary material for: Metabolite signatures of diverse Camellia sinensis tea populations
Source: Nat Commun. 2020 Nov 4;11:5586. doi: 10.1038/s41467-020-19441-1 (PMC7642434; doi:10.1038/s41467-020-19441-1)
Supplement: Supplementary file 6 — Dataset 3 [file 41467_2020_19441_MOESM6_ESM.xlsx]

## Sheet: Sheet1
Supplementary Data 3. Details of 179 annotated metabolites detected under POS mode
Compounds	Metabolite ID	Metabolite class	RT (min)	Adducts	Formula	Theoretical mass (m/z)	Measured mass (m/z)	ppm error	MS/MS fragments	Confirmed by stds	Refs	Note
1.01_365.1044m/z	sucrose	carbohydrates	1.01	[M+Na]+	C12H22O11	365.1054 [M+Na]+	365.1044 [M+Na]+	-2.74	275.9925, 224.1273			also in ESI-
1.31_175.1063m/z	theanine isomer	amino acids and peptides	1.31	[M+H]+	C7H14N2O3	175.108	175.107	-4.57	158.081	yes		also in ESI-
1.40_174.0991n	theanine	amino acids and peptides	1.4	[M+H]+	C7H14N2O3	175.108	175.107	-4.57	158.081	yes		also in ESI-
1.52_308.0900m/z	glutathione	amino acids and peptides	1.52	[M+H]+	C10H17N3O6S	308.092	308.092	1.95	233.058	yes		also in ESI-
1.80_224.1266m/z	unknown		1.8	[M+H]+	C12H17NO3	224.129	224.128	-2.68
1.92_303.0123m/z	ellagic acid isomer	phenolic acids	1.92	[M+H]+	C14H6O8	303.014	303.012	-5.94	285.0016, 275.0172, 257.0066		HMDB ID: HMDB0002899
2.06_167.0549m/z	ribonic acid	phenolic acids	2.06	[M+H]+	C5H10O6	167.056	167.055	-4.19	150.0282, 124.0491		Jin, Y., Zhao, J., Kim, E.M., Kim, K.H., Kang, S., Lee, H., and Lee, J. (2019). Comprehensive Investigation of the Effects of Brewing Conditions in Sample Preparation of Green Tea Infusions. Molecules 24. doi: 10.3390/molecules24091735
2.47_593.1288m/z	procyanidin A4?	proanthocyanidin	2.47	[M+H]+	C30H24O13	593.13	593.129	-1.18	425.0863, 275.0537, 163.0383, 139.0384		pubchem CID: 53349182
2.81_167.0547m/z	arabinonic acid	acid	2.81	[M+H]+	C5H10O6	167.056	167.055	-5.39	120.049		HMDB ID: HMDB0000539
2.89_344.0732n	theogallin	phenolic acids	2.89	[M+H]+	C14H16O10	345.082	345.081	-3.77	153.017	yes		also in ESI-
3.33_611.1388m/z	prodelphinidin B isomer 1	proanthocyanidins	3.33	[M+H]+	C30H26O14	611.14	611.139	-2.13	609.119, 443.7343		Chen, S., Lin, J., Liu, H., Gong, Z., Wang, X., Li, M., Aharoni, A., Yang, Z., & Yu, X. (2018). Insights into tissue-specific specialized metabolism in Tieguanyin tea cultivar by untargeted metabolomics. Molecules, 23(7).	also in ESI-
3.48_611.1392m/z	prodelphinidin B isomer 3	proanthocyanidins	3.48	[M+H]+	C30H26O14	611.14	611.139	-1.47	443.0974, 425.0876, 307.0918		Chen, S., Lin, J., Liu, H., Gong, Z., Wang, X., Li, M., Aharoni, A., Yang, Z., & Yu, X. (2018). Insights into tissue-specific specialized metabolism in Tieguanyin tea cultivar by untargeted metabolomics. Molecules, 23(7).	also in ESI-
3.77_181.0707m/z	theobromine	alkaloids	3.77	[M+H]+	C7H8N4O2	181.071	181.071	-3.87	163.0597, 137.0805, 108.0541	yes
3.82_307.0808m/z	gallocatechin	flavanols	3.82	[M+H]+	C15H14O7	307.082	307.081	-3.91	289.0696, 139.0378	yes		also in ESI-
3.98_230.1384m/z	unknown		3.98	[M+H]+	C12H15N5	230.141	230.139	-6.08
4.11_611.1391m/z	prodelphinidin B isomer 2	proanthocyanidins	4.11	[M+H]+	C30H26O14	611.14	611.14	-0.33	443.0969, 425.0857, 287.0534, 139.0373			also in ESI-
4.11_595.1439m/z	EC-GC dimer isomer 1	bisflavanols	4.11	[M+H]+	C30H26O13	595.145	595.144	-2.18	425.0860, 291.0866, 127.0378		Chen, S., Lin, J., Liu, H., Gong, Z., Wang, X., Li, M., Aharoni, A., Yang, Z., & Yu, X. (2018). Insights into tissue-specific specialized metabolism in Tieguanyin tea cultivar by untargeted metabolomics. Molecules, 23(7).	also in ESI-
4.14_617.0771m/z	phyllanemblinin A?	ellagitannins	4.14	[M+H]+	C27H20O17	617.078	617.077	-1.3			KNApSAck ID: C00046301
4.34_595.1442m/z	EC-GC dimer isomer 2	proanthocyanidins	4.34	[M+H]+	C30H26O13	595.145	595.144	-1.68	425.0852, 127.0378		Chen, S., Lin, J., Liu, H., Gong, Z., Wang, X., Li, M., Aharoni, A., Yang, Z., & Yu, X. (2018). Insights into tissue-specific specialized metabolism in Tieguanyin tea cultivar by untargeted metabolomics. Molecules, 23(7).	also in ESI-
4.38_763.1504m/z	theasinensin B isomer 1	bisflavanols	4.38	[M+H]+	C37H30O18	763.151	763.15	-0.79	575.1200, 425.0880, 139.0385		Dou, J., Lee, V.S., Tzen, J.T., and Lee, M.R. (2007). Identification and comparison of phenolic compounds in the preparation of oolong tea manufactured by semifermentation and drying processes. J. Agric. Food Chem. 55, 7462-7468. doi: 10.1021/jf0718603	also in ESI-
4.42_595.1442m/z	EC-GC dimer isomer 3	proanthocyanidins	4.42	[M+H]+	C30H26O13	595.145	595.144	-1.68	443.0949, 291.0852, 127.0377		Chen, S., Lin, J., Liu, H., Gong, Z., Wang, X., Li, M., Aharoni, A., Yang, Z., & Yu, X. (2018). Insights into tissue-specific specialized metabolism in Tieguanyin tea cultivar by untargeted metabolomics. Molecules, 23(7).
4.57_635.0879m/z	strictinin	ellagitannins	4.57	[M+H]+	C27H22O18	635.088	635.088	-0.79	617.0778, 303.0128, 277.0336, 153.0175		Chen, G.-H., Lin, Y.-L., Hsu, W.-L., Hsieh, S.-K., & Tzen, J. T. C. (2015). Significant elevation of antiviral activity of strictinin from Pu'er tea after thermal degradation to ellagic acid and gallic acid. Journal of Food and Drug Analysis, 23(1), 116-123.
4.58_617.0771m/z	an unknown ellagitannin	ellagitannins	4.58	[M+H]+	C27H20O17	617.078	617.077	-1.3	416.9530, 303.0128, 277.0336, 259.0223, 153.0175		UV 268 nm
4.80_595.1443m/z	EC-GC dimer isomer 4	proanthocyanidins	4.8	[M+H]+	C30H26O13	595.145	595.144	-1.51	279.093			also in ESI-
4.91_306.0732n	epigallocatechin	flavanols	4.91	[M+H]+	C15H14O7	307.082	307.081	-2.93	289.0704, 151.0383, 139.0388	yes		also in ESI-
4.92_595.1438m/z	EC-GC dimer isomer 5	proanthocyanidins	4.92	[M+H]+	C30H26O13	595.145	595.145	-0.84	443.0966, 425.0865, 291.0849, 287.0546, 149.0223		Li, H. J., & Deinzer, M. L. (2007). Tandem mass spectrometry for sequencing proanthocyanidins. Analytical Chemistry, 79(4), 1739-1748.
4.96_763.1502m/z	galloylprodelphinidin dimer isomer 3	proanthocyanidins	4.96	[M+H]+	C37H30O18	763.151	763.15	-1.05	595.1097, 425.0860, 299.0536, 287.0538		Dai, W. D., Qi, D. D., Yang, T., Lv, H. P., Guo, L., Zhang, Y., Zhu, Y., Peng, Q. H., Xie, D. C., Tan, J. F., & Lin, Z. (2015). Nontargeted analysis using ultraperformance liquid chromatography-quadrupole time-of-flight mass spectrometry uncovers the effects of harvest season on the metabolites and taste quality of tea (Camellia sinensis L.). Journal of Agricultural and Food Chemistry, 63(44), 98…
5.00_314.0628n	unknown		5	[M+H]+	C13H14O9	315.072	315.071	-2.86	629.1353 ([2M+H]+)
5.11_579.1493m/z	procyanidin B3	proanthocyanidins	5.11	[M+H]+	C30H26O12	579.15	579.15	-1.04	443.0964, 305.0640, 287.0536	yes
5.12_785.1316m/z	galloylprodelphinidin dimer isomer 1	proanthocyanidins	5.12	[M+Na]+	C37H30O18	763.151 [M+H]+	763.1516 [M+H]+	0.79	443.0961, 287.0537		Dai, W. D., Qi, D. D., Yang, T., Lv, H. P., Guo, L., Zhang, Y., Zhu, Y., Peng, Q. H., Xie, D. C., Tan, J. F., & Lin, Z. (2015). Nontargeted analysis using ultraperformance liquid chromatography-quadrupole time-of-flight mass spectrometry uncovers the effects of harvest season on the metabolites and taste quality of tea (Camellia sinensis L.). Journal of Agricultural and Food Chemistry, 63(44), 98…	also in ESI-
5.13_428.0395n	unknown		5.13	857.0887 [M+H]+	C33H28O27	857.09	857.089	-1.05	287.054
5.14_449.1067m/z	kaempferol hexose	flavonol glycosides	5.14	[M+H]+	C21H20O11	449.108	449.107	-3.79	287.0536 (kaempferol)
5.23_1067.2080m/z	taraninin (aka. EGC-EGCG-EGC)	proanthocyanidins	5.23	[M+H]+	C52H42O25	1067.21	1067.21	-1.22			Zhou, J., Aybek, A., & Malik, A. (2018). Proanthocyanidins from Seeds of Fraxinus americana. Chemistry of Natural Compounds (Translation of Khimiya Prirodnykh Soedinenii), 54(1), 183-184.
5.26_225.0972m/z	theacrine	alkaloids	5.26	[M+H]+	C9H12N4O3	225.099	225.097	-7.11	168.0757, 138.0282		Zhang, Y.-H., Li, Y.-F., Wang, Y., Tan, L., Cao, Z.-Q., Xie, C., Xie, G., Gong, H.-B., Sun, W.-Y., Ouyang, S.-H., Duan, W.-J., Lu, X., Ding, K., Kurihara, H., Hu, D., Zhang, Z.-M., Abe, I., & He, R.-R. (2020). Identification and characterization of N9-methyltransferase involved in converting caffeine into non-stimulatory theacrine in tea. Nature Communications, 11(1), 1473.
5.33_291.0852m/z	catechin	flavanols	5.33	[M+H]+	C15H14O6	291.087	291.086	-4.81	147.0425, 139.0376	yes		also in ESI-
5.35_185.0428m/z	methylgallate	phenolic acids	5.35	[M+H]+	C8H8O5	185.045	185.044	-7.03	153.0176, 135.0434	yes		also in ESI-
5.48_441.0806m/z	kaempferol 3-arabinoside	flavonol glycosides	5.48	[M+Na]+	C20H18O10	441.0792 [M+Na]+	441.0804 [M+Na]+	2.72	287.0528 (kaempferol)		HMDB ID: HMDB0029261
5.49_439.1560m/z	phenylethyl primeveroside isomer 1	aromatic alcohol glycosides	5.49	[M+Na]+	C19H28O10	439.1582 [M+Na]+	439.1560 [M+Na]+	-5.01	423.183
5.51_377.0830m/z	chlorogenic acid	phenolic acids	5.51	[M+Na]+	C16H18O9	377.0843 [M+Na]+	377.0830 [M+Na]+	-3.45	163.0374, 135.0424, 89.0377	yes		also in ESI-
5.56_195.0883m/z	caffeine	alkaloids	5.56	[M+H]+	C8H10N4O2	195.088	195.088	0.51	138.0653, 110.0703	yes
5.67_578.1422n	procyanidin B2	proanthocyanidins	5.67	[M+H]+	C30H26O12	579.15	579.15	-0.86	427.1022, 409.0916, 287.0552	yes		also in ESI-
5.77_763.1501m/z	galloylprodelphinidin dimer isomer 2	proanthocyanidins	5.77	[M+H]+	C37H30O18	763.151	763.15	-1.18	317.064		Dai, W. D., Qi, D. D., Yang, T., Lv, H. P., Guo, L., Zhang, Y., Zhu, Y., Peng, Q. H., Xie, D. C., Tan, J. F., & Lin, Z. (2015). Nontargeted analysis using ultraperformance liquid chromatography-quadrupole time-of-flight mass spectrometry uncovers the effects of harvest season on the metabolites and taste quality of tea (Camellia sinensis L.). Journal of Agricultural and Food Chemistry, 63(44), 98…	also in ESI-
5.83_747.1552m/z	EC-EGCG dimer	proanthocyanidins	5.83	[M+H]+	C37H30O17	747.156	747.156	-0.54	595.1090, 425.0865, 409.0902, 287.0544, 127.0383		HMDB ID: HMDB0039303
5.85_914.1535n	theasinensin A	bisflavanols	5.85	[M+H]+	C44H34O22	915.162	915.162	-0.55	425.0858, 287.0533		Dai, W. D., Qi, D. D., Yang, T., Lv, H. P., Guo, L., Zhang, Y., Zhu, Y., Peng, Q. H., Xie, D. C., Tan, J. F., & Lin, Z. (2015). Nontargeted analysis using ultraperformance liquid chromatography-quadrupole time-of-flight mass spectrometry uncovers the effects of harvest season on the metabolites and taste quality of tea (Camellia sinensis L.). Journal of Agricultural and Food Chemistry, 63(44), 98…	also in ESI-
5.87_583.1654m/z	norrubrofusarin 6-β-gentiobioside	naphthopyranone glycosides	5.87	[M+H]+	C26H30O15	583.166	583.165	-1.54	565.1547, 547.1436		HMDB ID: HMDB0034570	also in ESI-
5.94_373.1819m/z	menthanetriol glucoside	terpenoid glycosides	5.94	[M+Na]+	C16H30O8	373.1833 [M+Na]+	373.1819 [M+Na]+	-3.75	357.209			also in ESI-
5.98_867.2124m/z	procyanidin trimer	proanthocyanidins	5.98	[M+H]+	C45H38O18	867.214	867.212	-1.38	715.1671, 577.1339, 427.1024, 409.0904		Chen, S., Lin, J., Liu, H., Gong, Z., Wang, X., Li, M., Aharoni, A., Yang, Z., & Yu, X. (2018). Insights into tissue-specific specialized metabolism in Tieguanyin tea cultivar by untargeted metabolomics. Molecules, 23(7).
6.03_746.1481n	(E)GC-(E)CG dimer isomer 1	proanthocyanidins	6.03	[M+H]+	C37H30O17	747.156	747.158	2.14	579.1140, 425.0864, 287.0543, 139.0384		Chen, S., Li, M., Zheng, G., Wang, T., Lin, J., Wang, S., Wang, X., Chao, Q., Cao, S., Yang, Z., & Yu, X. (2018). Metabolite profiling of 14 Wuyi Rock tea cultivars using UPLC-QTOF MS and UPLC-QqQ MS combined with chemometrics. Molecules, 23(2), 104.	also in ESI-
6.09_793.1609m/z	baeckein C isomer?	bisflavonoids	6.09	[M+H]+	C38H32O19	793.162	793.161	-0.88	775.1508, 605.1284, 555.0960, 153.0162		Jia, B. X., Zhou, Y. X., Chen, X. Q., Wang, X. B., Yang, J., Lai, M. X., & Wang, Q. (2011). Structure determination of baeckeins C and D from the roots of Baeckea frutescens. Magnetic Resonance in Chemistry, 49(11), 757-761.
6.11_467.0812m/z	galloylnorbergenin	gallotannins	6.11	[M+H]+	C20H18O13	467.083	467.081	-3	153.0162, 125.0216
6.13_579.1701m/z	vitexin rhamnoside	flavone glycosides	6.13	[M+H]+	C27H30O14	579.171	579.172	0.69	433.1130 ([M+H-deoxyhexose]+), 415.1028, 397.0921, 337.0698, 313.0703, 284.0654, 283.0599		ReSpect ID: PT108750
6.22_595.1652m/z	C-diglucosylapigenin	flavone glycosides	6.22	[M+H]+	C27H30O15	595.166	595.165	-1.85	577.1535, 523.1239, 475.1226, 355.0810		Zhuang, J., Dai, X., Zhu, M., Zhang, S., Dai, Q., Jiang, X., Liu, Y., Gao, L., & Xia, T. (2020). Evaluation of astringent taste of green tea through mass spectrometry-based targeted metabolic profiling of polyphenols. Food Chemistry, 305, 125507.	also in ESI-
6.24_290.0781n	epicatechin	flavanols	6.24	[M+H]+	C15H14O6	291.087	291.087	-0.34	261.1705, 165.0541, 139.0386, 123.0440	yes		also in ESI-
6.29_330.2024m/z	unknown		6.36	[M+H]+	C16H23N7O	330.204	330.204	-2.12	207.122
6.33_458.0846n	epigallocatechin gallate	flavanols	6.33	[M+H]+	C22H18O11	459.093	459.092	-0.44	289.0710, 151.0388, 139.0390	yes		also in ESI-
6.38_361.0879m/z	5-p-coumaroylquinic acid	phenolic acids	6.38	[M+Na]+	C16H18O8	361.089	361.088	-4.15	147.043		Chen, S., Lin, J., Liu, H., Gong, Z., Wang, X., Li, M., Aharoni, A., Yang, Z., & Yu, X. (2018). Insights into tissue-specific specialized metabolism in Tieguanyin tea cultivar by untargeted metabolomics. Molecules, 23(7).
6.44_731.1602m/z	(E)C-(E)CG dimer	proanthocyanidins	6.44	[M+H]+	C37H30O16	731.161	731.16	-1.37	595.1089, 393.0963
6.48_867.2125m/z	procyanidin trimer isomer 2	proanthocyanidins	6.48	[M+H]+	C45H38O18	867.214	867.212	-1.27	697.152			also in ESI-
6.51_1051.2137m/z	unknown		6.51	[M+H]+	C52H42O24	1051.21	1051.21	-0.67
6.58_553.1542m/z	gentioside?	xanthone glycosides	6.58	[M+H]+	C25H28O14	553.156	553.154	-2.71	535.1444, 517.1342			also in ESI-
6.63_659.0851m/z	trigalloylglucose isomer 2	hydrolysable tannins	6.63	[M+Na]+	C27H24O18	659.0833 [M+Na]+	659.0847 [M+Na]+	2.12	467.0815, 153.0175			also in ESI-
6.65_633.1083m/z	8-C-ascorbylepigallocatechin 3-gallate	flavanols	6.65	[M+H]+	C28H24O17	633.109	633.11	1.26	467.0818, 319.0434, 153.0172			also in ESI-
6.68_481.0733m/z	3-galloylgallocatechin	flavanols	6.68	[M+Na]+	C22H18O11	459.0927 [M+H]+	459.0917 [M+H]+	-2.18	289.0690, 139.0376	yes		also in ESI-
6.70_898.1585n	ECG-EGCG dimer isomer 1	proanthocyanidins	6.7	[M+H]+	C44H34O21	899.167	899.167	-0.22	457.0764, 425.0867, 287.0544			also in ESI-
6.78_730.1530n	galloylprocyanidin dimer isomer 1	proanthocyanidins	6.78	[M+H]+	C37H30O16	731.161	731.16	-1.09	579.1139, 409.0906, 301.0702, 247.0586, 127.0378			also in ESI-
6.80_899.1660m/z	theasinensin F	bisflavanols	6.8	[M+H]+	C44H34O21	899.167	899.167	-0.56	287.055			also in ESI-
6.81_593.1282m/z	catechin-(2'→2')-taxifolin	bisflavonoids	6.81	[M+H]+	C30H24O13	593.13	593.128	-2.19	441.0803, 303.0491		KNApSAck ID: C00008919
6.89_565.1547m/z	apigenin 6-C-glucoside 8-C-arabinoside	flavone glycosides	6.89	[M+H]+	C26H28O14	565.156	565.155	-1.77	547.1440, 529.1333, 499.1224, 409.0905, 379.0798, 349.0693			also in ESI-
6.95_903.2769m/z	kaempferol deoxyhexose-hexose-deoxyhexose-hexose isomer 1	flavonol glycosides	6.95	[M+H]+	C39H50O24	903.277	903.278	0.66	741.2238 ([M+H-hexose]+), 595.1646 ([M+H-hexose-deoxyhexose]+), 433.1120 ([M+H-hexose-deoxyhexose-hexose]+), 287.0538 (kaempferol)
6.98_1035.2183m/z	unknown, isomer of 7.43_1035.2182m/z		6.98	[M+H]+	C52H42O23	1035.22	1035.22	-1.16				also in ESI-
7.00_760.1277n	prodelphinidin A2 3'-gallate	proanthocyanidins	7	[M+H]+	C37H28O18	761.135	761.138	3.94	441.0810, 303.0491		HMDB ID: HMDB0039730
7.01_480.0896n	myricetin 3-galactoside	flavonol glycosides	7.01	[M+H]+	C21H20O13	481.098	481.098	-1.46	503.0800 ([M+Na]+), 319.0443 (myricetin)		Chen, S., Lin, J., Liu, H., Gong, Z., Wang, X., Li, M., Aharoni, A., Yang, Z., & Yu, X. (2018). Insights into tissue-specific specialized metabolism in Tieguanyin tea cultivar by untargeted metabolomics. Molecules, 23(7).
7.03_442.2684m/z	unknown		7.03	[M+H]+	C25H35N3O4	442.271	442.268	-4.97
7.06_439.1563m/z	phenylethyl primeveroside isomer 2	aromatic alcohol glycosides	7.06	[M+Na]+	C19H28O10	439.1582 [M+Na]+	439.1570 [M+Na]+	-2.73	119.049			also in ESI-
7.10_480.0897n	myricetin 3'-glucoside	flavonol glycosides	7.1	[M+H]+	C21H20O13	481.098	481.098	-0.83	319.0437 (myricetin)		Chen, S., Lin, J., Liu, H., Gong, Z., Wang, X., Li, M., Aharoni, A., Yang, Z., & Yu, X. (2018). Insights into tissue-specific specialized metabolism in Tieguanyin tea cultivar by untargeted metabolomics. Molecules, 23(7).
7.17_903.2771m/z	kaempferol deoxyhexose-hexose-deoxyhexose-hexose isomer 2	flavonol glycosides	7.17	[M+H]+	C39H50O24	903.277	903.277	0.11	741.2229 ([M+H-hexose]+), 595.1669 ([M+H-hexose-deoxyhexose]+), 433.1118 ([M+H-hexose-deoxyhexose-hexose]+), 287.0533 (kaempferol)
7.19_275.0901m/z	epiafzelechin	flavanols	7.19	[M+H]+	C15H14O5	275.092	275.091	-2.54	149.0594, 145.0644, 139.0385, 107.0488	yes	Metlin ID: 44474	also in ESI-
7.20_772.2061n	quercetin 3-O-galactosyl rutinoside	flavonol glycosides	7.2	[M+H]+	C33H40O21	773.214	773.213	-1.03	493.1518, 465.1020, 303.0488 (quercetin), 229.0483			also in ESI-
7.33_715.1653m/z	quercetin 3-(2''-p-hydroxybenzoyl-4''-p-coumaroylrhamnoside)	flavonol glycosides	7.33	[M+H]+	C37H30O15	715.166	715.165	-1.68	465.1027, 303.0491 (quercetin), 287.0544, 165.0556 (coumaric acid)		DNP, PubChem ID: 44259260
7.34_595.1653m/z	kaempferol deoxyhexose-hexose-deoxyhexose isomer 1	flavonol glycosides	7.34	[M+H]+	C33H40O19	741.224	741.225	0.67	595.1663, 433.1122, 287.0534 (kaempferol)			also in ESI-
7.35_772.2062n	quercetin 3-O-glucosyl rutinoside	flavonol glycosides	7.35	[M+H]+	C33H40O21	773.214	773.213	-0.91	493.1518, 449.1063, 303.0488 (quercetin), 229.0482
7.36_915.1604m/z	digalloylprodelphinidin dimer	proanthocyanidins	7.36	[M+H]+	C44H34O22	915.162	915.16	-1.75	437.0857, 287.0539, 153.0166		HMDB ID: HMDB0037649
7.37_741.2236m/z	kaempferol rhamnosylrutinoside	flavonol glycosides	7.37	[M+H]+	C33H40O19	741.224	741.224	-0.81	433.1125 ([M+H-rutinoside]+), 287.0533 (kaempferol)		HMDB ID: HMDB0037432
7.38_867.2119m/z	procyanidin trimer isomer?	proanthocyanidins	7.38	[M+H]+	C45H38O18	867.214	867.212	-1.96				also in ESI-
7.41_472.0998n	epigallocatechin 3-(3-O-methylgallate)	flavanols	7.41	[M+H]+	C23H20O11	473.108	473.107	-3.59	495.0889 ([M+Na]+), 275.0528, 261.0416, 167.0324, 151.0376, 123.0429	yes		also in ESI-
7.43_1035.2182m/z	unknown, isomer of 6.98_1035.2183m/z		7.43	[M+H]+	C52H42O23	1035.22	1035.22	-1.26
7.50_883.1712m/z	epiafzelechin 3-O-gallate-(4β→6)-epigallocatechin 3-O-gallate	proanthocyanidins	7.5	[M+H]+	C44H34O20	883.172	883.171	-1.02	409.0909, 271.0594, 179.0327, 153.0173			also in ESI-
7.53_619.0938m/z	galloyl HHDP-glucose	elagitannins	7.53	[M+H]+	C27H22O17	619.093	619.094	0.48	449.0699, 153.0162, 125.0211		PubChem ID: 503250
7.58_617.1137m/z	quercetin galloylglucoside	flavonol glycosides	7.58	[M+H]+	C28H24O16	617.114	617.114	-0.97	639.0944 ([M+Na]+), 303.0489 (quercetin)		HMDB ID:HMDB0037367	also in ESI-
7.62_747.1551m/z	(E)GC-(E)CG dimer isomer 2	proanthocyanidins	7.62	[M+H]+	C37H30O17	747.156	747.155	-1.34	425.085		Chen, S., Li, M., Zheng, G., Wang, T., Lin, J., Wang, S., Wang, X., Chao, Q., Cao, S., Yang, Z., & Yu, X. (2018). Metabolite profiling of 14 Wuyi Rock tea cultivars using UPLC-QTOF MS and UPLC-QqQ MS combined with chemometrics. Molecules, 23(2), 104.	also in ESI-
7.67_579.1702m/z	vitexin rhamnoside isomer 2	flavone glycosides	7.67	[M+H]+	C27H30O14	579.171	579.171	0	433.1126, 415.1035, 397.0901, 337.0691, 313.0693, 283.0603	yes		also in ESI-
7.69_610.1511n	rutin	flavonol glycosides	7.69	[M+H]+	C27H30O16	611.161	611.161	-0.16	465.1023, 303.0494 (quercetin)	yes		also in ESI-
7.71_756.2113n	kaempferol 3-O-galactosyl rutinoside	flavonol glycosides	7.71	[M+H]+	C33H40O20	757.219	757.218	-0.79	595.1655, 535.1440, 449.1065, 287.0537 (kaempferol)			also in ESI-
7.75_433.1117m/z	vitexin	flavone glycosides	7.75	[M+H]+	C21H20O10	433.113	433.112	-4.16	313.069	yes		also in ESI-
7.77_385.0213m/z	unknown		7.77	[M+H]+	C18H8O10	385.02	385.021	4.42			relative abundance very low
7.80_1019.2233m/z	EC-(4β→8)-ECG-(4β→8)-C	proanthocyanidins	7.8	[M+H]+	C52H42O22	1019.22	1019.22	-1.28	731.1609, 579.1434		KNApSAck ID: C00009224	also in ESI-
7.82_433.1118m/z	isovitexin	flavone glycosides	7.82	[M+H]+	C21H20O10	433.113	433.112	-3.93	313.0699, 273.0744	yes		also in ESI-
7.84_442.0895n	epicatechin 3-O-gallate	flavonol glycosides	7.84	[M+H]+	C22H18O10	443.098	443.096	-3.39	465.0783 ([M+Na]+), 291.0851, 273.0745, 139.0378	yes		also in ESI-
7.88_303.0485m/z	tricetin	flavones	7.88	[M+H]+	C15H10O7	303.05	303.05	-2.64	285.039		Chen, S., Lin, J., Liu, H., Gong, Z., Wang, X., Li, M., Aharoni, A., Yang, Z., & Yu, X. (2018). Insights into tissue-specific specialized metabolism in Tieguanyin tea cultivar by untargeted metabolomics. Molecules, 23(7).
7.90_681.1663m/z	kaempferol 3-(6G-malonylneohesperidoside)	flavonol glycosides	7.9	[M+H]+	C30H32O18	681.167	681.168	1.91	287.0536 (kaempferol)		KNApSAck ID: C00013780
7.92_741.2235m/z	kaempferol 3-(2''-rhamnosylrutinoside)	flavonol glycosides	7.92	[M+H]+	C33H40O19	741.224	741.223	-0.94	763.2062 ([M+Na]+), 595.1652, 433.1124, 287.0543 (kaempferol)		HMDB ID: HMDB0037432
7.99_756.2114n	kaempferol 3-O-glucosyl rutinoside	flavonol glycosides	7.99	[M+H]+	C33H40O20	757.219	757.219	-0.66	595.1652, 449.1069, 287.0539 (kaempferol)			also in ESI-
8.00_464.0945n	quercetin 3-O-glucoside	flavonol glycosides	8	[M+H]+	C21H20O12	465.103	465.103	-1.72	487.0832 ([M+Na]+), 303.0488 (quercetin)	yes		also in ESI-
8.01_726.2008n	camelliaside B	flavonol glycosides	8.01	[M+H]+	C32H38O19	727.209	727.21	1.51	749.1899 ([M+Na]+), 287.0537 (kaempferol)		HMDB ID: HMDB0038767
8.02_741.2236m/z	kaempferol deoxyhexose-hexose-deoxyhexose isomer 2	flavonol glycosides	8.02	[M+H]+	C33H40O19	741.224	741.225	1.21	287.0538 (kaempferol)			also in ESI-
8.03_913.1449m/z	theasinensin A quinone?	bisflavanols	8.03	[M+H]+	C44H32O22	913.146	913.145	-1.53	455.059		Singh, D., Siew, Y. Y., Chong, T. I., Yew, H. C., Ho, S. S., Lim, C. S. E., Tan, W. X., Neo, S. Y., & Koh, H. L. (2019). Identification of Phytoconstituents in Leea indica (Burm. F.) Merr. Leaves by High Performance Liquid Chromatography Micro Time-of-Flight Mass Spectrometry. Molecules, 24(4).
8.10_744.1323n	theacitrin 3-gallate	proanthocyanidins	8.1	[M+H]+	C37H28O17	745.14	745.142	-0.94	767.1232 ([M+Na]+), 441.0822		Yassin, G. H., Koek, J. H., & Kuhnert, N. (2014). Identification of trimeric and tetrameric flavan-3-ol derivatives in the SII black tea thearubigin fraction of black tea using ESI-tandem and MALDI-TOF mass spectrometry. Food Research International, 63, 317-327.	also in ESI-
8.13_867.1764m/z	epiafzelechin-epicatechin 3,3'-digallate isomer 2	proanthocyanidins	8.13	[M+H]+	C44H34O19	867.177	867.176	-1.04	255.0640, 179.0346		pubchem CID: 131752654	also in ESI-
8.24_899.1654m/z	ECG-EGCG dimer	proanthocyanidins	8.24	[M+H]+	C44H34O21	899.167	899.167	-0.44	595.1445, 441.0807			also in ESI-
8.26_740.2164n	kaempferol 3-neohesperidoside-7-rhamnoside	flavonol glycosides	8.26	[M+H]+	C33H40O19	741.224	741.225	1.08	595.1646, 449.1065, 287.0539 (kaempferol)			also in ESI-
8.27_799.2294m/z	kaempferol 3-O-[2"-(4'"-acetyl-rhamnosyl)-6"-glucosyl] glucoside isomer 2	flavonol glycosides	8.27	[M+H]+	C35H42O21	799.23	799.23	-0.13	637.1765, 419.0890, 287.0538 (kaempferol)			also in ESI-
8.34_625.1548m/z	isorhamnetin coumaroylhexose	flavonol glycosides	8.34	[M+H]+	C31H28O14	625.156	625.155	-1.44	317.0654 (isorhamnetin)		KNApSAck ID: C00006009
8.41_551.1030m/z	quercetin malonyl hexose	flavonol glycosides	8.41	[M+H]+	C24H22O15	551.104	551.103	-1.27	303.0494 (quercetin)		HMDB ID: HMDB0037368
8.42_594.1530n	kaempferol 3-O-rutinoside	flavonol glycosides	8.42	[M+H]+	C27H30O15	595.166	595.166	-0.34	287.0542 (kaempferol)	yes		also in ESI-
8.44_1047.1819m/z	unknown		8.44	[M+H]+	C52H38O24	1047.18	1047.18	-1.15
8.49_471.0890m/z	kaempferol 3-O-galactoside	flavonol glycosides	8.49	[M+Na]+	C21H20O11	449.1084 [M+Na]+	449.1070 [M+H]+	-3.12	287.0543 (kaempferol)		Chen, S., Li, M., Zheng, G., Wang, T., Lin, J., Wang, S., Wang, X., Chao, Q., Cao, S., Yang, Z., & Yu, X. (2018). Metabolite profiling of 14 Wuyi Rock tea cultivars using UPLC-QTOF MS and UPLC-QqQ MS combined with chemometrics. Molecules, 23(2), 104.	also in ESI-
8.50_899.1662m/z	ECG-EGCG dimer isomer 3	proanthocyanidins	8.5	[M+H]+	C44H34O21	899.167	899.166	-1	471.0892, 153.0173
8.52_601.1186m/z	astragalin gallate	flavonol glycosides	8.52	[M+H]+	C28H24O15	601.119	601.119	-1.16	487.214			also in ESI-
8.70_798.2219n	kaempferol 3-O-[2"-(4'"-acetyl-rhamnosyl)-6"-glucosyl] glucoside isomer 1	flavonol glycosides	8.7	[M+H]+	C35H42O21	799.23	799.231	1.75	535.1630, 287.0545 (kaempferol)		Singab, A. n. B. (1998). Acetylated flavonol triglycosides from Ammi majus L. Phytochemistry, 49(7), 2177-2180.	also in ESI-
8.72_783.2342m/z	kaempferol deoxyhexose-acetylhexose deoxyhexose isomer 1	flavonol glycosides	8.72	[M+H]+	C35H42O20	783.235	783.234	-0.77	637.1792, 413.2644, 287.0544 (kaempferol)			also in ESI-
8.76_448.0997n	kaempferol 3-O-glucoside	flavonol glycosides	8.76	[M+H]+	C21H20O11	449.108	449.108	-2	471.0889 ([M+Na]+), 287.0538 (kaempferol)	yes		also in ESI-
8.84_731.1605m/z	galloylprocyanidin dimer isomer 2	proanthocyanidins	8.84	[M+H]+	C37H30O16	731.161	731.16	-0.96	247.06			also in ESI-
8.88_727.1293m/z	unknown		8.88	[M+H]+	C37H26O16	727.13	727.129	-0.83
8.89_456.1047n	epicatechin 3-(3-O-methylgallate)	flavanols	8.89	[M+H]+	C23H20O10	457.113	457.113	-1.09	479.0934 ([M+Na]+), 273.0745, 271.0588, 167.0325, 123.0430			also in ESI-
8.92_799.2289m/z	kaempferol-3-O-[4""-O-acetyl-a-L-rhamnopyranosyl-(1→6)]-[β-D-glucopyranosyl-(1→2)]-β-glucopyranoside	flavonol glycosides	8.92	[M+H]+	C35H42O21	799.23	799.229	-1	287.0546 (kaempferol)		Gao, D.-F., Xu, M., Zhao, P., Zhang, X.-Y., Wang, Y.-F., Yang, C.-R., & Zhang, Y.-J. (2011). Kaempferol acetylated glycosides from the seed cake of Camellia oleifera. Food Chemistry, 124(2), 432-436.
8.94_426.0946n	epiafzelechin 3-gallate	flavanols	8.94	[M+H]+	C22H18O9	427.103	427.102	-1.4	449.0837 ([M+Na]+), 275.0935 ((epi)afzelechin), 257.0796, 255.0640, 140.0446			also in ESI-
9.07_783.2343m/z	kaempferol deoxyhexose-acetylhexose deoxyhexose isomer 2	flavonol glycosides	9.07	[M+H]+	C35H42O20	783.235	783.236	1.28	637.1775, 413.2644, 287.0539 (kaempferol)			also in ESI-
9.09_759.1553m/z	unknown		9.09	[M+H]+	C38H30O17	759.156	759.155	-1.05
9.11_897.1503m/z	unknown		9.11	[M+H]+	C44H32O21	897.151	897.15	-1.23
9.31_535.1081m/z	malonylastragalin	flavonol glycosides	9.31	[M+H]+	C24H22O14	535.109	535.108	-1.31	557.0892 ([M+Na]+), 287.0529 (kaempferol)
9.37_883.1708m/z	digalloylprocyanidin dimer	proanthocyanidins	9.37	[M+H]+	C44H34O20	883.172	883.171	-1.59	271.059			also in ESI-
9.71_1081.3025m/z	quercetin 3-triglucoside-7-rhamnoside-p-coumaroyl isomer 1	flavonol glycosides	9.71	[M+H]+	C48H56O28	1081.3	1081.3	-1.94	1103.2822 ([M+Na]+), 919.2494, 617.2077, 303.0492			also in ESI-
9.92_1064.3006n	capilliposide I isomer 1	flavonol glycosides	9.92	[M+H]+	C48H56O27	1065.31	1065.31	-0.66	1087.2905 ([M+Na]+), 903.2597, 757.1993, 639.1901, 449.1069, 303.0490 (quercetin)		Xie, C., Xu, L. Z., Luo, X. Z., Zhong, Z., & Yang, S. L. (2002). Flavonol glycosides from Lysimachia capillipes. Journal of Asian Natural Products Research, 4(1), 17-23.
10.03_1050.2852n	camelliquercetiside A isomer 1	flavonol glycosides	10.03	[M+H]+	C47H54O27	1051.29	1051.29	-0.48	1073.2736 ([M+Na]+), 889.2399, 749.2503, 545.1229			also in ESI-
10.08_1035.2970m/z	quercetin 3-O-(2G-p-coumaroyl-3G-O-β-L-arabinosyl-3R-O-β-D-rhamnosylrutinoside)	flavonol glycosides	10.08	[M+H]+	C47H54O26	1035.3	1035.3	-1.16	867.1754, 303.0493 (quercetin)		Van Der Hooft, J.J., Akermi, M., Unlu, F.Y., Mihaleva, V., Roldan, V.G., Bino, R.J., De Vos, R.C., and Vervoort, J. (2012). Structural annotation and elucidation of conjugated phenolic compounds in black, green, and white tea extracts. J Agric Food Chem 60, 8841-8850. doi: 10.1021/jf300297y	also in ESI-
10.19_1048.3057n	capilliposide II isomer 1	flavonol glycosides	10.19	[M+H]+	C48H56O26	1049.31	1049.32	2.38	1071.2991 ([M+Na]+), 741.2040, 639.1901, 455.1540, 433.1126, 287.0538 (kaempferol)		Chen, S., Li, M., Zheng, G., Wang, T., Lin, J., Wang, S., Wang, X., Chao, Q., Cao, S., Yang, Z., & Yu, X. (2018). Metabolite profiling of 14 Wuyi Rock tea cultivars using UPLC-QTOF MS and UPLC-QqQ MS combined with chemometrics. Molecules, 23(2), 104.	also in ESI-
10.21_1065.3082m/z	kaempferol 3-O-β-D-glucopyranosyl(1→4)-[α-L-rhamnopyranosyl(1→6)]-β-D-glucopyranoside-7-O-[2-O-(E)-p-coumaroyl]-β-D-glucopyranoside	flavonol glycosides	10.21	[M+H]+	C48H56O27	1065.31	1065.31	-0.47	1087.2891, 757.1984, 287.0545 (kaempferol)			also in ESI-
10.24_902.2476n	sarmenoside II	flavonol glycosides	10.24	[M+H]+	C42H46O22	903.256	903.255	-0.89	757.1981, 287.0544 (kaempferol)			also in ESI-
10.34_1051.2922m/z	camelliquercetiside A isomer 2	flavonol glycosides	10.34	[M+H]+	C47H54O27	1051.29	1051.29	-1.14	1073.2748 ([M+Na]+), 889.2394, 545.1228			also in ESI-
10.41_1033.3179m/z	kaempferol 3-(p-coumaroyl-rhamnosyl)rutinoside-7-rhamnoside isomer 1	flavonol glycosides	10.41	[M+H]+	C48H56O25	1033.32	1033.32	-0.97	887.2603, 741.2019, 601.2134, 536.1358, 433.1138, 287.0544 (kaempferol)		Kachmar, M.R., Oliveira, A.P., Valentao, P., Gil-Izquierdo, A., Dominguez-Perles, R., Ouahbi, A., Badaoui, K.E., Andrade, P.B., and Ferreres, F. (2019). HPLC-DAD-ESI/MS(n) phenolic profile and in vitro biological potential of Centaurium erythraea Rafn aqueous extract. Food Chem 278, 424-433. doi: 10.1016/j.foodchem.2018.11.082	also in ESI-
10.49_1034.2903n	camellikaempferoside C isomer 1	flavonol glycosides	10.49	[M+H]+	C47H54O26	1035.3	1035.3	-0.19	1057.2787 ([M+Na]+), 873.2451, 749.248, 537.1269, 287.0543 (kaempferol)			also in ESI-
10.52_1005.2865m/z	unknown kaempferol glycoside	flavonol glycosides	10.52	[M+H]+	C46H52O25	1005.29	1005.29	-1.09	1027.2694 ([M+Na]+), 287.0538 (kaempferol)			also in ESI-
10.56_886.2527n	camellikaempferoside B	flavonol glycosides	10.56	[M+H]+	C42H46O21	887.261	887.262	1.13	909.2437 [M+Na]+, 741.2026 ([M+H-deoxyhexose]+), 433.1026 [M+H-deoxyhexose-hexose-deoxyhexose]+, 287.0534 (kaempferol), 165.0529		Yang, S. G., Liu, W., Lu, S., Tian, Y. Z., Wang, W. Y., Ling, T. J., & Liu, R. T. (2016). A novel multifunctional compound camellikaempferoside B decreases A beta production, interferes with A beta aggregation, and prohibits A beta-mediated neurotoxicity and neuroinflammation. Acs Chemical Neuroscience, 7(4), 505-518.
10.57_1065.3083m/z	capilliposide I isomer 3	flavonol glycosides	10.57	[M+H]+	C48H56O27	1065.31	1065.31	-0.38	303.0493 (quercetin)			also in ESI-
10.68_925.2364m/z	kaempferol 3-neohesperidoside-7-(2"-p-coumaroylglucoside) isomer 1	flavonol glycosides	10.68	[M+Na]+	C42H46O22	903.2559 ([M+H]+)	903.2563 ([M+H]+)	0.44	741.2030, 595.1445, 287.0545 (kaempferol)			also in ESI-
10.71_1019.3019m/z	kaempferol-3-O-{[β-D-xylopyranosyl(1→3)-α-L-rhamnopyranosyl(1→6)][α-L-rhamnopyranosyl(1→2)]}-β-D-3-trans-p-coumaroylgalactopyranoside	flavonol glycosides	10.71	[M+H]+	C47H54O25	1019.3	1019.3	-1.28	287.0539 (kaempferol)		DNP
10.74_1035.2975m/z	camellikaempferoside C isomer 2	flavonol glycosides	10.74	[M+H]+	C47H54O26	1035.3	1035.3	-1.55	1057.2791 ([M+Na]+), 873.2457, 749.2512, 537.1265, 287.0540 (kaempferol)			also in ESI-
10.86_1049.3128m/z	capilliposide II isomer 2	flavonol glycosides	10.86	[M+H]+	C48H56O26	1049.31	1049.31	-0.95	1071.2958 ([M+Na]+), 887.2609, 741.2056, 639.1899, 433.1120, 309.0950, 287.0541 (kaempferol), 147.0426		Chen, S., Li, M., Zheng, G., Wang, T., Lin, J., Wang, S., Wang, X., Chao, Q., Cao, S., Yang, Z., & Yu, X. (2018). Metabolite profiling of 14 Wuyi Rock tea cultivars using UPLC-QTOF MS and UPLC-QqQ MS combined with chemometrics. Molecules, 23(2), 104.	also in ESI-
10.91_872.2373n	camellikaempferoside A isomer 1	flavonol glycosides	10.91	[M+H]+	C41H44O21	873.245	873.245	0.11	727.1882, 587.1970, 456.0976, 309.0956, 287.0537 (kaempferol)		GNPS	also in ESI-
11.00_594.1373n	kaempferol coumaroyl hexose	flavonol glycosides	11	[M+H]+	C30H26O13	595.145	595.145	-0.34	287.0536 (kaempferol)			also in ESI-
11.14_873.2445m/z	camellikaempferoside A isomer 2	flavonol glycosides	11.14	[M+H]+	C41H44O21	873.245	873.245	-0.92	727.1913, 587.1986, 309.0976, 287.0546 (kaempferol)		GNPS
11.19_471.2191m/z	linalool primeveroside isomer 1	terpenoid glycosides	11.19	[M+Na]+	C21H36O10	471.2179 [M+Na]+	471.2191 [M+Na]+	2.55	335.0937, 333.0769			also in ESI-
11.23_887.2601m/z	kaempferol 3-(4''-(E)-p-coumaroylrobinobioside)-7-rhamnoside isomer 2	flavonol glycosides	11.23	[M+H]+	C42H46O21	887.261	887.262	1.13	741.2035, 433.1125, 287.0536 (kaempferol)			also in ESI-
11.48_471.2191m/z	linalool primeveroside isomer 2	terpenoid glycosides	11.48	[M+Na]+	C21H36O10	471.2179 [M+Na]+	471.2191 [M+Na]+	2.55	335.0940, 333.0761			also in ESI-
12.33_353.1560m/z	an unknown monoterpene glycoside?	terpenoid glycosides	12.33	[M+H]+	C16H26O7	353.1571 [M+Na]+	353.1560 [M+Na]+	-3.11
12.34_337.1971m/z	an unknown alkaloid?	alkaloids	12.34	[M+H]+	C15H25N5O3	337.199	337.197	-3.86	293.1710, 249.1444
12.43_467.1327m/z	an unknown flavonolignan?	flavonolignans	12.43	[M+H]+	C25H22O9	467.134	467.133	-3.21	163.037
13.40_451.1377m/z	unknown		13.4	[M+H]+	C25H22O8	451.139	451.138	-3.55	147.043
14.30_855.4520m/z	unknown		14.3	[M+H]+	C47H66O14	855.453	855.452	-1.29
14.89_307.0974m/z	unknown		14.89	[M+H]+	C19H14O4	307.097	307.097	1.3
14.93_227.1871n	an unknown alkaloid?	alkaloids	14.93	[M+H]+	C13H25NO2	228.196	228.195	-7.45	250.1770 ([M+Na]+), 193.1572, 175.1469		relative abundance high in tea leaves
15.07_278.0849n	unknown		15.07	[M+H]+	C7H18O11	279.093	279.093	0.72	301.0745 ([M+Na]+), 219.0557		relative abundance high in tea leaves
15.31_292.1027n	unknown		15.31	[M+H]+	C9H16N4O7	293.108	293.108	1.36	311.0905 ([M+Na]+)
15.33_225.1947m/z	an unknown alkaloid?	alkaloids	15.33	[M+H]+	C13H24N2O	225.197	225.195	-7.1	247.1753 ([M+Na]+), 143.1167, 100.1116
15.43_1197.5669m/z	unknown, isomer of 15.65_1197.5669m/z		15.43	[M+H]+	C59H88O25	1197.57	1197.57	-2	419.3295, 401.3190
15.57_1139.5606m/z	unknown		15.57	[M+H]+	C64H82O18	1139.56	1139.56	2.37
15.65_1197.5669m/z	unknown, isomer of 15.43_1197.5669m/z		15.65	[M+H]+	C59H88O25	1197.57	1197.57	-2	419.3306, 401.3192
15.66_613.3728m/z	yemuoside I isomer 2	terpenoid glycosides	15.66	[M+H]+	C64H86O20	1175.58	1175.58	-1.62	1197.5674 ([M+Na]+), 631.3840, 625.1591, 613.3737, 595.3768, 555.4045, 537.3923, 519.3784, 455.3515, 437.3411, 419.3305, 407.3302, 401.3197, 389.3194		Wang, H. B., Yu, D. Q., & Liang, X. T. (1991). Yemuoside I, a new nortriterpenoid glycoside from Stauntonia chinensis. Journal of Natural Products, 54(4), 1097-1101.	also in ESI-
15.91_391.2080m/z	unknown		15.91	[M+H]+	C17N30N2O8	391.208	391.208	0
15.93_993.5010m/z	saponin Iac	triterpenoid saponins	15.93	[M+Na]+	C49H78O19	993.5029 [M+Na]+	993.5010 [M+Na]+	-1.91				also in ESI-
16.32_449.1480m/z	unknown		16.32	[M+H]+	C28H20N2O4	449.15	449.148	-4.68
16.34_845.4668m/z	unknown		16.34	[M+H]+	C53H64O9	845.463	845.467	4.61
16.36_1181.5707m/z	eupteleasaponin IV isomer 2	triterpenoid saponins	16.36	[M+H]+	C57H90O24	1159.59	1159.59	-2.85	1181.5715 ([M+Na]+, 1081.5029, 1063.5045, 633.3997, 625.1585, 615.3890, 597.3781, 532.2564, 439.3560, 421.3456			also in ESI-
16.37_683.4147m/z	an unknown terpenoid, isomer of 16.69_683.4145m/z	terpenoid	16.37	[M+H]+	C40H58O9	683.416	683.415	-1.76	625.1519, 400.9930
16.55_779.4358m/z	unknown		16.55	[M+H]+	C45H62O11	779.437	779.436	-1.54
16.63_939.4726m/z	unknown		16.63	[M+H]+	C51H70O16	939.474	939.473	-1.7	961.4586 ([M+Na]+)
16.69_683.4145m/z	an unknown terpenoid, isomer of 16.37_683.4147m/z	terpenoid	16.69	[M+H]+	C40H58O9	683.416	683.414	-2.05	625.389
16.80_1155.5335m/z	tragopogonsaponin E	triterpenoid saponins	16.8	[M+Na]+	C58H84O22	1155.5346 [M+Na]+	1155.5335 [M+Na]+	-0.95				also in ESI-
16.89_731.4146m/z	unknown		16.89	[M+H]+	C44H58O9	731.416	731.415	-1.78
