# Supplementary material for: Metabolite signatures of diverse Camellia sinensis tea populations
Source: Nat Commun. 2020 Nov 4;11:5586. doi: 10.1038/s41467-020-19441-1 (PMC7642434; doi:10.1038/s41467-020-19441-1)
Supplement: Supplementary file 7 — Dataset 4 [file 41467_2020_19441_MOESM7_ESM.xlsx]

## Sheet: Sheet1
Supplementary Data 4. Details of 258 annotated metabolites detected under NEG mode
Compounds	Metabolite ID	Metabolite class	RT (min)	Adducts	Formula	Theoretical mass (m/z)	Measured mass (m/z)	ppm error	MS/MS fragments	Confirmed by stds	Refs
1.01_342.1163n	sucrose	carbohydrates	1.01	[M-H]-	C12H22O11	341.108	341.11	4.69	221.0605, 191.0560, 179.0560
1.30_173.0931m/z	theanine isomer	amino acids and peptides	1.3	[M-H]-	C7H14N2O3	173.093	173.093	2.88863	155.082	yes
1.40_173.0932m/z	theanine	amino acids and peptides	1.4	[M-H]-	C7H14N2O3	173.093	173.093	3.46635	155.0823, 128.0352	yes
1.52_306.0763m/z	glutathione	amino acids and peptides	1.52	[M-H]-	C10H17N3O6S	306.076	307.076	0.98	272.0881, 254.0775	yes
1.71_191.0193m/z	citric acid	acids	1.71	[M-H]-	C6H8O7	191.019	191.019	0.52	111.009		HMDB0000094
1.71_203.0195m/z	oxaloglutarate?	acids	1.71	[M-H]-	C7H8O7	203.019	203.019	1.48			pubchem CID: 440718
1.93_481.0621m/z	hexahydroxydiphenoyl-glucose	ellagitannins	1.93	[M-H]-	C20H18O14	481.062	481.061	-2.28661	421.0391, 300.9977, 275.0178, 249.0390		Hanhineva, K., Rogachev, I., Kokko, H., Mintz-Oron, S., Venger, I., Karenlampi, S., & Aharoni, A. (2008). Non-targeted analysis of spatial metabolite composition in strawberry (Fragariaxananassa) flowers. Phytochemistry, 69(13), 2463-2481.
1.95_295.1033m/z	unknown, may be a disaccharide, isomer of 2.23_295.1033m/z	carbohydrates?	1.95	[M-H]-	C11H20O9	295.103	295.104	3.04978	306.076		relative abundance low
2.13_611.1444m/z	oxidized glutathione	amino acids and peptides	2.13	[M-H]-	C20H32N6O12S2	611.144	611.144	0.490883
2.23_295.1033m/z	unknown, may be a disaccharide, isomer of 1.95_295.1033m/z	carbohydrates?	2.23	[M-H]-	C11H20O9	295.103	295.103	1.36			relative abundance very low
2.42_331.0668m/z	monogalloylglucose isomer 1	hydrolysable tannins	2.42	[M-H]-	C13H16O10	331.067	331.067	0.604108	271.0457, 125.0242		Chen, S., Lin, J., Liu, H., Gong, Z., Wang, X., Li, M., Aharoni, A., Yang, Z., & Yu, X. (2018). Insights into tissue-specific specialized metabolism in Tieguanyin tea cultivar by untargeted metabolomics. Molecules, 23(7).
2.47_609.1245m/z	theasinensin C	bisflavanols	2.47	[M-H]-	C30H26O14	609.124	609.124	-0.32834	471.0918, 333.0605		Dou, J., Lee, V.S., Tzen, J.T., and Lee, M.R. (2007). Identification and comparison of phenolic compounds in the preparation of oolong tea manufactured by semifermentation and drying processes. J. Agric. Food Chem. 55, 7462-7468. doi: 10.1021/jf0718603
2.64_331.0668m/z	monogalloylglucose isomer 2	hydrolysable tannins	2.64	[M-H]-	C13H16O10	331.067	331.067	0.91	271.04245, 125.0239
2.89_344.0743n	theogallin	phenolic acids	2.89	[M-H]-	C14H16O10	343.067	343.067	1.45744	191.0561, 125.0242	yes
3.14_208.0612m/z	unknown		3.14	[M-H]-	C10H11NO4	208.061	208.061	0.96	162.8392, 160.8418
3.19_343.0668m/z	galloylquinic acid	phenolic acids	3.19	[M-H]-	C14H16O10	343.067	343.067	0.874466	191.0558, 169.0145, 125.0243		ReSpect
3.34_609.1247m/z	prodelphinidin B isomer 1	proanthocyanidins	3.34	[M-H]-	C30H26O14	609.124	609.125	0.49251	441.0821, 423.0715, 305.0665		Chen, S., Lin, J., Liu, H., Gong, Z., Wang, X., Li, M., Aharoni, A., Yang, Z., & Yu, X. (2018). Insights into tissue-specific specialized metabolism in Tieguanyin tea cultivar by untargeted metabolomics. Molecules, 23(7).
3.39_467.1191m/z	gallocatechin hexoside	flavanols	3.39	[M-H]-	C21H24O12	467.119	467.119	0.214078	305.0669 ([M-H-hexose]-		Martini, S., Conte, A., and Tagliazucchi, D. (2018). Comprehensive evaluation of phenolic profile in dark chocolate and dark chocolate enriched with Sakura green tea leaves or turmeric powder. Food Res. Int. 112, 1-16. doi: 10.1016/j.foodres.2018.06.020
3.48_609.1246m/z	prodelphinidin B isomer 3	proanthocyanidins	3.48	[M-H]-	C30H26O14	609.124	609.125	0.32834	441.0802, 423.0710, 305.0656, 125.0242		Chen, S., Lin, J., Liu, H., Gong, Z., Wang, X., Li, M., Aharoni, A., Yang, Z., & Yu, X. (2018). Insights into tissue-specific specialized metabolism in Tieguanyin tea cultivar by untargeted metabolomics. Molecules, 23(7).
3.64_345.0824m/z	methyl galloylglucose	hydrolysable tannins	3.64	[M-H]-	C14H18O10	345.082	345.082	0.579572	225.0402, 183.0295		Chen, S., Li, M., Zheng, G., Wang, T., Lin, J., Wang, S., Wang, X., Chao, Q., Cao, S., Yang, Z., & Yu, X. (2018). Metabolite profiling of 14 Wuyi Rock tea cultivars using UPLC-QTOF MS and UPLC-QqQ MS combined with chemometrics. Molecules, 23(2), 104.
3.83_306.0740n	gallocatechin	flavanols	3.83	[M-H]-	C15H14O7	305.066	305.067	1.96679	179.0347, 125.0243	yes
4.09_473.0724m/z	chicoric acid isomer?	phenolic acids	4.09	[M-H]-	C22H18O12	473.072	473.073	2.11384	319.0462, 167.0352, 153.0194, 125.0246
4.11_593.1297m/z	EC-GC dimer isomer 1	proanthocyanidins	4.11	[M-H]-	C30H26O13	593.13	593.13	0.337194	423.0715, 305.0663, 289.0708, 125.0245		Chen, S., Lin, J., Liu, H., Gong, Z., Wang, X., Li, M., Aharoni, A., Yang, Z., & Yu, X. (2018). Insights into tissue-specific specialized metabolism in Tieguanyin tea cultivar by untargeted metabolomics. Molecules, 23(7).
4.12_609.1246m/z	prodelphinidin B isomer 2	proanthocyanidins	4.12	[M-H]-	C30H26O14	609.124	609.125	0.32834	441.0822, 423.0716, 305.0665, 125.0242		Chen, S., Lin, J., Liu, H., Gong, Z., Wang, X., Li, M., Aharoni, A., Yang, Z., & Yu, X. (2018). Insights into tissue-specific specialized metabolism in Tieguanyin tea cultivar by untargeted metabolomics. Molecules, 23(7).
4.15_317.0398n	strictinin isomer 1	ellagitannins	4.15	633.0728 [M-H]-	C27H22O18	633.073	633.073	0	463.0552, 300.9975, 169.0132		Zhuang, J., Dai, X., Zhu, M., Zhang, S., Dai, Q., Jiang, X., Liu, Y., Gao, L., & Xia, T. (2020). Evaluation of astringent taste of green tea through mass spectrometry-based targeted metabolic profiling of polyphenols. Food Chemistry, 305, 125507.
4.22_357.0824m/z	dihydrocaffeic acid 3-O-glucuronide	phenolic acids	4.22	[M-H]-	C15H18O10	357.082	357.081	-3.08052	191.055
4.34_353.0874m/z	caffeoylquinic acid	phenolic acids	4.34	[M-H]-	C16H18O9	353.087	353.088	0.849648	191.0564, 179.0348, 135.0453		ReSpect, Metlin
4.35_593.1298m/z	EC-GC dimer isomer 2	proanthocyanidins	4.35	[M-H]-	C30H26O13	593.13	593.13	0.505792	423.0712, 305.0664		Chen, S., Lin, J., Liu, H., Gong, Z., Wang, X., Li, M., Aharoni, A., Yang, Z., & Yu, X. (2018). Insights into tissue-specific specialized metabolism in Tieguanyin tea cultivar by untargeted metabolomics. Molecules, 23(7).
4.38_761.1356m/z	theasinensin B isomer 1	bisflavanols	4.38	[M-H]-	C37H30O18	761.135	761.136	0.262765	609.1248, 591.1136, 453.0809		Dou, J., Lee, V.S., Tzen, J.T., and Lee, M.R. (2007). Identification and comparison of phenolic compounds in the preparation of oolong tea manufactured by semifermentation and drying processes. J. Agric. Food Chem. 55, 7462-7468. doi: 10.1021/jf0718603
4.42_483.0777m/z	digalloylglucose isomer 2	hydrolysable tannins	4.42	[M-H]-	C20H20O14	483.077	483.078	1.03503	331.0632, 313.0533, 271.0467, 211.0239, 169.0142, 125.0239		Chen, S., Lin, J., Liu, H., Gong, Z., Wang, X., Li, M., Aharoni, A., Yang, Z., & Yu, X. (2018). Insights into tissue-specific specialized metabolism in Tieguanyin tea cultivar by untargeted metabolomics. Molecules, 23(7).
4.44_593.1297m/z	EC-GC dimer isomer 3	proanthocyanidins	4.44	[M-H]-	C30H26O13	593.13	593.13	0.337194	425.0861, 289.0710, 125.0237		Chen, S., Lin, J., Liu, H., Gong, Z., Wang, X., Li, M., Aharoni, A., Yang, Z., & Yu, X. (2018). Insights into tissue-specific specialized metabolism in Tieguanyin tea cultivar by untargeted metabolomics. Molecules, 23(7).
4.58_317.0398n	strictinin isomer 2	ellagitannins	4.58	633.0725 [M-H]-	C27H22O18	633.073	633.072	-0.473879	463.0477, 300.9975, 169.0136		Zhuang, J., Dai, X., Zhu, M., Zhang, S., Dai, Q., Jiang, X., Liu, Y., Gao, L., & Xia, T. (2020). Evaluation of astringent taste of green tea through mass spectrometry-based targeted metabolic profiling of polyphenols. Food Chemistry, 305, 125507.
4.75_483.0776m/z	digalloylglucose isomer 3	hydrolysable tannins	4.75	[M-H]-	C20H20O14	483.077	483.078	1.65605	423.0569, 313.0567, 271.0450, 211.0247, 169.0137, 125.0242		Chen, S., Lin, J., Liu, H., Gong, Z., Wang, X., Li, M., Aharoni, A., Yang, Z., & Yu, X. (2018). Insights into tissue-specific specialized metabolism in Tieguanyin tea cultivar by untargeted metabolomics. Molecules, 23(7).
4.79_577.1348m/z	procyanidin B1	proanthocyanidins	4.79	[M-H]-	C30H26O12	577.135	577.135	0.34654	407.0764, 289.0709, 125.0239	yes
4.80_593.1297m/z	EC-GC dimer isomer 4	proanthocyanidins	4.8	[M-H]-	C30H26O13	593.13	593.13	0.337194	423.0717, 305.0664, 289.0695, 125.0241		Chen, S., Lin, J., Liu, H., Gong, Z., Wang, X., Li, M., Aharoni, A., Yang, Z., & Yu, X. (2018). Insights into tissue-specific specialized metabolism in Tieguanyin tea cultivar by untargeted metabolomics. Molecules, 23(7).
4.83_759.1198m/z	theacitrin A	proanthocyanidins	4.83	[M-H]-	C37H28O18	759.12	759.12	0.131732	631.0928, 343.0446		HMDB0031888
4.91_611.1407m/z	epigallocatechin	flavanols	4.91	[2M-H]-	C15H14O7	611.14	611.141	0.981772	305.0670 ([M-H]-), 179.0349, 125.0245	yes
4.93_593.1293m/z	EC-GC dimer isomer 5	proanthocyanidins	4.93	[M-H]-	C30H26O13	593.13	593.129	-0.337194	305.0667, 125.0241		Chen, S., Lin, J., Liu, H., Gong, Z., Wang, X., Li, M., Aharoni, A., Yang, Z., & Yu, X. (2018). Insights into tissue-specific specialized metabolism in Tieguanyin tea cultivar by untargeted metabolomics. Molecules, 23(7).
4.96_761.1354m/z	galloylprodelphinidin dimer isomer 3	proanthocyanidins	4.96	[M-H]+	C37H30O18	761.135	761.135	0	609.1237, 591.1138, 423.0714		Dai, W. D., Qi, D. D., Yang, T., Lv, H. P., Guo, L., Zhang, Y., Zhu, Y., Peng, Q. H., Xie, D. C., Tan, J. F., & Lin, Z. (2015). Nontargeted analysis using ultraperformance liquid chromatography-quadrupole time-of-flight mass spectrometry uncovers the effects of harvest season on the metabolites and taste quality of tea (Camellia sinensis L.). Journal of Agricultural and Food Chemistry, 63(44), 98…
5.01_242.0423n	digalloylglucose isomer 1	hydrolysable tannins	5.01	483.0791 [M-H]-	C20H20O14	483.077	483.079	3.3121	331.0669, 313.0563, 271.0458, 211.0244, 169.0142, 125.0241		Chen, S., Lin, J., Liu, H., Gong, Z., Wang, X., Li, M., Aharoni, A., Yang, Z., & Yu, X. (2018). Insights into tissue-specific specialized metabolism in Tieguanyin tea cultivar by untargeted metabolomics. Molecules, 23(7).
5.11_577.1348m/z	procyanidin B3	proanthocyanidins	5.12	[M-H]-	C30H26O12	577.135	577.135	0.34654	407.0765, 289.0714, 287.0556	yes
5.14_381.0712n	galloylprodelphinidin dimer isomer 1	proanthocyanidins	5.14	761.1343 [M-H]-	C37H30O18	761.135	761.134	-1.44521	609.1234, 591.1130, 441.0807, 423.0710		Dai, W. D., Qi, D. D., Yang, T., Lv, H. P., Guo, L., Zhang, Y., Zhu, Y., Peng, Q. H., Xie, D. C., Tan, J. F., & Lin, Z. (2015). Nontargeted analysis using ultraperformance liquid chromatography-quadrupole time-of-flight mass spectrometry uncovers the effects of harvest season on the metabolites and taste quality of tea (Camellia sinensis L.). Journal of Agricultural and Food Chemistry, 63(44), 98…
5.15_337.0926m/z	3-p-coumaroylquinic acid	phenolic acids	5.15	[M-H]-	C16H18O8	337.092	337.093	0.889964	191.0557, 163.0398, 119.0499		Chen, S., Lin, J., Liu, H., Gong, Z., Wang, X., Li, M., Aharoni, A., Yang, Z., & Yu, X. (2018). Insights into tissue-specific specialized metabolism in Tieguanyin tea cultivar by untargeted metabolomics. Molecules, 23(7).
5.21_639.1350m/z	unknown		5.21	[M-H]-	C31H28O15	639.135	639.135	0			relative abundance low
5.23_533.1003n	unknown trimeric proanthocyanidin isomer 1	proanthocyanidins	5.23	1065.1904 [M-H]-	C52H42O25	1065.19	1065.19	-3.09803	532.0921, 448.0717
5.26_865.1979m/z	procyanidin trimer isomer?	proanthocyanidins	5.26	[M-H]-	C45H38O18	865.198	865.197	-1.1558
5.33_611.1613m/z	carthamidin diglucoside isomer 1	flavonol glycosides	5.33	[M-H]-	C27H32O16	611.161	611.161	-0.490869	491.1175, 449.1281, 329.0884, 167.0352, 149.0247
5.34_290.0791n	catechin	flavanols	5.34	[M-H]-	C15H14O6	289.071	289.072	2.07561	179.0347, 137.0241, 123.0448	yes
5.36_183.0298m/z	methylgallate	phenolic acids	5.36	[M-H]-	C8H8O5	183.029	183.03	2.7318	168.0062, 149.0251, 137.0241	yes
5.48_457.0773m/z	gallocatechin 3'-O-gallate	flavanols	5.48	[M-H]-	C22H18O11	457.077	457.077	0.437563	125.0247, 123.0455		KNApSAck ID: C00008886
5.51_354.0948n	chlorogenic acid	phenolic acids	5.51	[M-H]-	C16H18O9	353.087	353.087	0.566432	191.0559, 179.0348, 173.0454, 135.0449, 111.0447	yes
5.68_577.1350m/z	procyanidin B2	proanthocyanidins	5.68	[M-H]-	C30H26O12	577.135	577.135	0.693079	451.1028, 425.0873, 407.0767, 289.0715	yes
5.71_595.1661m/z	isorubrofusarin gentiobioside	naphthopyranone glycosides	5.71	[M-H]-	C27H32O15	595.166	595.166	-0.34	385.0922, 355.0816		HMDB0034609
5.75_533.1006n	unknown trimeric proanthocyanidin isomer 2	proanthocyanidins	5.75	1065.1917 [M-H]-	C52H42O25	1065.19	1065.19	-1.87759	532.0927, 448.0719
5.77_761.1352m/z	galloylprodelphinidin dimer isomer 2	proanthocyanidins	5.77	[M-H]-	C37H30O18	761.135	761.135	-0.262765	609.1238, 441.0804, 423.0714		Dai, W. D., Qi, D. D., Yang, T., Lv, H. P., Guo, L., Zhang, Y., Zhu, Y., Peng, Q. H., Xie, D. C., Tan, J. F., & Lin, Z. (2015). Nontargeted analysis using ultraperformance liquid chromatography-quadrupole time-of-flight mass spectrometry uncovers the effects of harvest season on the metabolites and taste quality of tea (Camellia sinensis L.). Journal of Agricultural and Food Chemistry, 63(44), 98…
5.78_593.1285m/z	EC-GC dimer isomer 6	proanthocyanidins	5.78	[M-H]-	C30H26O13	593.13	593.129	-1.18018	423.0710, 305.0665, 289.0715, 125.0236		Chen, S., Lin, J., Liu, H., Gong, Z., Wang, X., Li, M., Aharoni, A., Yang, Z., & Yu, X. (2018). Insights into tissue-specific specialized metabolism in Tieguanyin tea cultivar by untargeted metabolomics. Molecules, 23(7).
5.85_457.0766n	theasinensin A	bisflavanols	5.85	913.1462 [M-H]-	C44H34O22	913.146	913.146	-0.109511	456.0688, 423.0715, 285.0402		Dai, W. D., Qi, D. D., Yang, T., Lv, H. P., Guo, L., Zhang, Y., Zhu, Y., Peng, Q. H., Xie, D. C., Tan, J. F., & Lin, Z. (2015). Nontargeted analysis using ultraperformance liquid chromatography-quadrupole time-of-flight mass spectrometry uncovers the effects of harvest season on the metabolites and taste quality of tea (Camellia sinensis L.). Journal of Agricultural and Food Chemistry, 63(44), 98…
5.87_581.1508m/z	norrubrofusarin 6-β-gentiobioside	naphthopyranone glycosides	5.87	[M-H]-	C26H30O15	581.151	581.151	0.344145	461.1076, 401.0883, 371.0768		HMDB ID: HMDB0034570
5.95_350.1936n	menthanetriol glucoside	terpenoid glycosides	5.95	[M-H]-	C16H30O8	349.186	349.186	0	395.1913 ([M-H+FA]-),
5.99_865.1978m/z	procyanidin trimer isomer 1	proanthocyanidins	5.99	[M-H]-	C45H38O18	865.198	865.198	-0.23	695.1384, 289.0715, 287.0563		Chen, S., Lin, J., Liu, H., Gong, Z., Wang, X., Li, M., Aharoni, A., Yang, Z., & Yu, X. (2018). Insights into tissue-specific specialized metabolism in Tieguanyin tea cultivar by untargeted metabolomics. Molecules, 23(7).
6.03_745.1406m/z	(E)GC-(E)CG dimer isomer 1	proanthocyanidins	6.03	[M-H]-	C37H30O17	745.14	745.141	0.536812	593.1290, 423.0715, 407.0766, 177.0191		Chen, S., Li, M., Zheng, G., Wang, T., Lin, J., Wang, S., Wang, X., Chao, Q., Cao, S., Yang, Z., & Yu, X. (2018). Metabolite profiling of 14 Wuyi Rock tea cultivars using UPLC-QTOF MS and UPLC-QqQ MS combined with chemometrics. Molecules, 23(2), 104.
6.05_611.1614m/z	carthamidin diglucoside isomer 2	flavonol glycosides	6.05	[M-H]-	C27H32O16	611.161	611.161	0.327246	491.1185, 449.1299, 329.0879, 167.0350, 149.0247		Metlin ID: 94666
6.11_337.0926m/z	4-p-coumaroylquinic acid	phenolic acids	6.11	[M-H]-	C16H18O8	337.092	337.093	0.889964	191.0549, 163.0398		Chen, S., Lin, J., Liu, H., Gong, Z., Wang, X., Li, M., Aharoni, A., Yang, Z., & Yu, X. (2018). Insights into tissue-specific specialized metabolism in Tieguanyin tea cultivar by untargeted metabolomics. Molecules, 23(7).
6.12_635.0883m/z	trigalloylglucose isomer 1	hydrolysable tannins	6.12	[M-H]-	C27H24O18	635.088	635.088	-0.314917	465.0672, 313.0561, 241.0355, 169.0142, 125.0247		Chen, S., Li, M., Zheng, G., Wang, T., Lin, J., Wang, S., Wang, X., Chao, Q., Cao, S., Yang, Z., & Yu, X. (2018). Metabolite profiling of 14 Wuyi Rock tea cultivars using UPLC-QTOF MS and UPLC-QqQ MS combined with chemometrics. Molecules, 23(2), 104.
6.13_595.1663m/z	diglucopyranosyl trihydroxyflavanone	flavanone glycosides	6.13	[M-H]-	C27H32O15	595.166	595.167	0.336041	(ESI+) 579.1719, 451.1231, 433.1130, 313.0700		HMDB ID: HMDB0037407
6.23_593.1501m/z	C-diglucosylapigenin	flavone glycosides	6.23	[M-H]-	C27H30O15	593.151	593.15	-0.842956	473.1056, 413.9355, 383.0760, 353.0656		Zhuang, J., Dai, X., Zhu, M., Zhang, S., Dai, Q., Jiang, X., Liu, Y., Gao, L., & Xia, T. (2020). Evaluation of astringent taste of green tea through mass spectrometry-based targeted metabolic profiling of polyphenols. Food Chemistry, 305, 125507.
6.25_290.0794n	epicatechin	flavanols	6.25	[M-H]-	C15H14O6	289.071	289.072	3.45936	271.0603, 247.0624, 179.0348, 162.0321, 123.0450	yes
6.29_525.1026n	a possible galloylated trimeric proanthocyanidin, isomer of 6.51_525.1026n	proanthocyanidins	6.29	1049.1979 [M-H]-	C52H42O24	1049.2	1049.2	-0.86	524.094		DNPs
6.34_458.0851n	epigallocatechin gallate	flavanols	6.34	[M-H]-	C22H18O11	457.077	457.078	2.18781	915.1628 ([2M-H]-), 305.0667, 178.8423, 169.0143, 125.0245	yes
6.38_795.1775 m/z	unknown		6.38	[M-H]-	C38H36O19	795.177	795.178	0.503032
6.39_337.0927m/z	5-p-coumaroylquinic acid	phenolic acids	6.39	[M-H]-	C16H18O8	337.092	337.093	1.19	173.0459, 163.0381, 119.0499, 93.0345		Chen, S., Lin, J., Liu, H., Gong, Z., Wang, X., Li, M., Aharoni, A., Yang, Z., & Yu, X. (2018). Insights into tissue-specific specialized metabolism in Tieguanyin tea cultivar by untargeted metabolomics. Molecules, 23(7).
6.45_393.0451n	digalloyl-hexahydroxydiphenoyl-glucose	ellagitannins	6.45	785.0828 [M-H]-	C34H26O22	785.084	785.083	-1.14637	615.0608 ([M-H-gallic acid-2H2O]-), 463.0497, 300.9979		Hanhineva, K., Rogachev, I., Kokko, H., Mintz-Oron, S., Venger, I., Karenlampi, S., & Aharoni, A. (2008). Non-targeted analysis of spatial metabolite composition in strawberry (Fragariaxananassa) flowers. Phytochemistry, 69(13), 2463-2481.
6.48_865.1975m/z	procyanidin trimer isomer 2	proanthocyanidins	6.48	[M-H]-	C45H38O18	865.198	865.197	-0.58	695.1348, 289.0708, 287.0558		Chen, S., Lin, J., Liu, H., Gong, Z., Wang, X., Li, M., Aharoni, A., Yang, Z., & Yu, X. (2018). Insights into tissue-specific specialized metabolism in Tieguanyin tea cultivar by untargeted metabolomics. Molecules, 23(7).
6.51_525.1026n	a possible galloylated trimeric proanthocyanidin	proanthocyanidins	6.51	1049.1964 [M-H]-	C52H42O24	1049.2	1049.2	-2.28746	593.1262, 524.0948, 289.0718, 169.0134, 125.0239
6.54_449.1083m/z	maesopsin 6-glucoside	aurone glycosides	6.54	[M-H]-	C21H22O11	449.108	449.108	-0.222663	329.0665, 179.0349, 135.0449
6.57_551.1402m/z	gentioside?	xanthone glycosides	6.57	[M-H]-	C25H28O14	551.14	551.14	0.181442	239.056
6.60_491.1402m/z	unknown		6.6	[M-H]-	C20H28O14	491.14	491.14	0.203608			relative abundance very low
6.63_318.0476n	trigalloylglucose isomer 2	hydrolysable tannins	6.63	635.0883 [M-H]-	C27H24O18	635.088	635.088	-0.157458	483.0771, 465.0668, 423.0557, 313.0560, 241.0343, 169.0142, 125.0240		Chen, S., Li, M., Zheng, G., Wang, T., Lin, J., Wang, S., Wang, X., Chao, Q., Cao, S., Yang, Z., & Yu, X. (2018). Metabolite profiling of 14 Wuyi Rock tea cultivars using UPLC-QTOF MS and UPLC-QqQ MS combined with chemometrics. Molecules, 23(2), 104.
6.65_631.0934m/z	8-C-ascorbylepigallocatechin 3-gallate	flavanols	6.65	[M-H]-	C28H24O17	631.093	631.093	-0.158455	479.0825, 316.0219		Chen, S., Li, M., Zheng, G., Wang, T., Lin, J., Wang, S., Wang, X., Chao, Q., Cao, S., Yang, Z., & Yu, X. (2018). Metabolite profiling of 14 Wuyi Rock tea cultivars using UPLC-QTOF MS and UPLC-QqQ MS combined with chemometrics. Molecules, 23(2), 104.
6.67_761.1350m/z	theasinensin B isomer 2	bisflavanols	6.67	[M-H]-	C37H30O18	761.135	761.135	-1.05106	423.0712, 305.0673		Dai, W. D., Qi, D. D., Yang, T., Lv, H. P., Guo, L., Zhang, Y., Zhu, Y., Peng, Q. H., Xie, D. C., Tan, J. F., & Lin, Z. (2015). Nontargeted analysis using ultraperformance liquid chromatography-quadrupole time-of-flight mass spectrometry uncovers the effects of harvest season on the metabolites and taste quality of tea (Camellia sinensis L.). Journal of Agricultural and Food Chemistry, 63(44), 98…
6.68_915.1622m/z	3-galloylgallocatechin	flavanols	6.68	[2M-H]-	C22H18O11	915.162	915.162	0.218541	305.0661, 169.0144, 125.0244	yes
6.70_593.1108n	unknown, isomer of 7.03_593.1107n		6.7	1185.2103 [M-H]-	C66H42O22	1185.21	1185.21	1.18123
6.71_897.1512m/z	ECG-EGCG dimer isomer 1	proanthocyanidins	6.71	[M-H]-	C44H34O21	897.151	897.151	-0.891711	745.1393, 575.1151, 407.0761, 289.0713, 169.0145, 125.0242		Metlin ID: 93889
6.78_729.1455m/z	galloylprocyanidin dimer isomer 1	proanthocyanidins	6.78	[M-H]-	C37H30O16	729.146	729.145	-0.137147	603.1136, 441.0822, 407.0766, 303.0506, 290.0748, 255.0297, 137.0241, 109.0294		Chen, S., Li, M., Zheng, G., Wang, T., Lin, J., Wang, S., Wang, X., Chao, Q., Cao, S., Yang, Z., & Yu, X. (2018). Metabolite profiling of 14 Wuyi Rock tea cultivars using UPLC-QTOF MS and UPLC-QqQ MS combined with chemometrics. Molecules, 23(2), 104.
6.80_449.0791n	theasinensin F	bisflavanols	6.8	897.1499 [M-H]-	C44H34O21	897.151	897.15	-1.67196	633.0721, 575.1168		Dai, W. D., Qi, D. D., Yang, T., Lv, H. P., Guo, L., Zhang, Y., Zhu, Y., Peng, Q. H., Xie, D. C., Tan, J. F., & Lin, Z. (2015). Nontargeted analysis using ultraperformance liquid chromatography-quadrupole time-of-flight mass spectrometry uncovers the effects of harvest season on the metabolites and taste quality of tea (Camellia sinensis L.). Journal of Agricultural and Food Chemistry, 63(44), 98…
6.85_609.1450m/z	quercetin rutinoside, isomer of rutin	flavonol glycosides	6.85	[M-H]-	C27H30O16	609.146	609.145	-0.98	301.0340 (quercetin), 300.0242
6.90_563.1401m/z	apigenin 6-C-glucoside 8-C-arabinoside	flavone glycosides	6.9	[M-H]-	C26H28O14	563.14	563.14	0	443.0979, 383.0766, 353.0661		Chen, S., Lin, J., Liu, H., Gong, Z., Wang, X., Li, M., Aharoni, A., Yang, Z., & Yu, X. (2018). Insights into tissue-specific specialized metabolism in Tieguanyin tea cultivar by untargeted metabolomics. Molecules, 23(7).
6.92_625.1404m/z	myricetin 3-neohesperidoside or 3-robinobioside	flavonol glycosides	6.92	[M-H]-	C27H30O17	625.14	625.14	0.159964	316.022		Chen, S., Li, M., Zheng, G., Wang, T., Lin, J., Wang, S., Wang, X., Chao, Q., Cao, S., Yang, Z., & Yu, X. (2018). Metabolite profiling of 14 Wuyi Rock tea cultivars using UPLC-QTOF MS and UPLC-QqQ MS combined with chemometrics. Molecules, 23(2), 104.
6.93_901.2611m/z	kaempferol hexose-deoxyhexose-deoxyhexose-hexose isomer 1	flavonol glycosides	6.93	[M-H]-	C39H50O24	901.261	901.261	-0.332867	755.2029 ([M-H-deoxyhexose]-), 539.2134, 431.0982, 285.0406 (kaempferol)
6.95_539.2130m/z	unknown		6.95	[M-H]-	C26H36O12	539.213	539.213	0.185456			relative abundance low
6.98_538.2046n	unknown		6.98	[M-H]-	C26H34O12	537.197	537.196	-1.86151	583.2014 ([M-H+FA]-)
6.99_1033.2033m/z	unknown, isomer of 7.44_517.1053n		6.99	[M-H]-	C52H42O23	1033.2	1033.2	-2.03251
7.00_759.1242m/z	unknown		7	[M-H]-	C34H32O20	759.141	759.142	0.922095
7.01_479.0825m/z	myricetin 3-galactoside	flavonol glycosides	7.01	[M-H]-	C21H20O13	479.083	479.082	-0.21	316.0215 (myricetin)		Chen, S., Li, M., Zheng, G., Wang, T., Lin, J., Wang, S., Wang, X., Chao, Q., Cao, S., Yang, Z., & Yu, X. (2018). Metabolite profiling of 14 Wuyi Rock tea cultivars using UPLC-QTOF MS and UPLC-QqQ MS combined with chemometrics. Molecules, 23(2), 104.
7.03_593.1107n	unknown, isomer of 6.70_593.1108n		7.03	1185.2104 [M-H]-	C66H42O22	1185.21	1185.21	1.2656
7.06_416.1674n	phenylethyl primeveroside isomer 2	aromatic alcohol glycosides	7.06	[M-H]-	C19H28O10	415.16	415.16	-0.240871	191.0558, 149.0452		Chen, S., Li, M., Zheng, G., Wang, T., Lin, J., Wang, S., Wang, X., Chao, Q., Cao, S., Yang, Z., & Yu, X. (2018). Metabolite profiling of 14 Wuyi Rock tea cultivars using UPLC-QTOF MS and UPLC-QqQ MS combined with chemometrics. Molecules, 23(2), 104.
7.10_479.0826m/z	myricetin 3'-glucoside	flavonol glycosides	7.1	[M-H]-	C21H20O13	479.083	479.083	0	316.022		Chen, S., Li, M., Zheng, G., Wang, T., Lin, J., Wang, S., Wang, X., Chao, Q., Cao, S., Yang, Z., & Yu, X. (2018). Metabolite profiling of 14 Wuyi Rock tea cultivars using UPLC-QTOF MS and UPLC-QqQ MS combined with chemometrics. Molecules, 23(2), 104.
7.17_901.2608m/z	kaempferol hexose-deoxyhexose-deoxyhexose-hexose isomer 2	flavonol glycosides	7.17	[M-H]-	C39H50O24	901.261	901.261	-0.665734	755.2040 ([M-H-deoxyhexose]-), 739.2059([M-H-hexose]-), 593.1501 ([M-H-hexose-deoxyhexose]-), 430.0892, 285.0406 (kaempferol)
7.20_273.0765m/z	epiafzelechin	flavanols	7.2	[M-H]-	C15H14O5	273.076	273.077	0.732396	137.024	yes
7.20_771.1983m/z	quercetin 3-O-galactosyl rutinoside	flavonol glycosides	7.2	[M-H]-	C33H40O21	771.198	771.198	-0.129668	609.1415, 463.0719, 301.0342, 300.0265		Chen, S., Li, M., Zheng, G., Wang, T., Lin, J., Wang, S., Wang, X., Chao, Q., Cao, S., Yang, Z., & Yu, X. (2018). Metabolite profiling of 14 Wuyi Rock tea cultivars using UPLC-QTOF MS and UPLC-QqQ MS combined with chemometrics. Molecules, 23(2), 104.
7.32_741.1876m/z	quercetin hexose deoxyhexose-pentose	flavonol glycosides	7.32	[M-H]-	C32H38O20	741.188	741.188	0.134919	301.0343 (quercetin), 300.0274		MassBank Record: PR310931
7.33_593.1498m/z	kaempferol deoxyhexose-hexose-deoxyhexose isomer 1	flavonol glycosides	7.33	739.2086 [M-H]-	C33H40O19	739.209	739.209	0	(ESI+) 595.1670 ([M+H-deoxyhexose]+), 433.1120 (M+H-deoxyhexose-hexose]+), 287.0533 (kaempferol)		Sawada, Y., Akiyama, K., Sakata, A., Kuwahara, A., Otsuki, H., Sakurai, T., Saito, K., & Hirai, M. Y. (2009). Widely targeted metabolomics based on large-scale MS/MS data for elucidating metabolite accumulation patterns in plants. Plant and Cell Physiology, 50(1), 37-47.
7.34_713.1504m/z	fisetinidol-(4α→8)-catechin-3-O-gallate	proanthocyanidins	7.34	[M-H]-	C37H30O15	713.151	713.15	-0.280446	561.1380, 441.0827, 289.0712		KNApSAck ID: C00008886
7.35_771.1985m/z	quercetin 3-O-glucosyl rutinoside	flavonol glycosides	7.35	[M-H]-	C33H40O21	771.198	771.198	0.129668	609.1405, 463.0621, 301.0338, 300.0271		Chen, S., Li, M., Zheng, G., Wang, T., Lin, J., Wang, S., Wang, X., Chao, Q., Cao, S., Yang, Z., & Yu, X. (2018). Metabolite profiling of 14 Wuyi Rock tea cultivars using UPLC-QTOF MS and UPLC-QqQ MS combined with chemometrics. Molecules, 23(2), 104.
7.39_865.1974m/z	procyanidin trimer isomer?	proanthocyanidins	7.39	[M-H]-	C45H38O18	865.198	865.198	0.129668	287.053
7.42_472.1004n	epigallocatechin 3-(3-O-methylgallate)	flavanols	7.42	[M-H]-	C23H20O11	471.093	471.093	0.84909	305.0664, 287.0556, 285.0400, 269.0452, 179.0346	yes
7.44_517.1053n	unknown, isomer of 6.99_1033.2033m/z		7.44	1033.2019 [M-H]-	C52H42O23	1033.2	1033.2	-1.93573
7.49_521.2020m/z	isolariciresinol glucoside	lignan glycosides	7.49	[M-H]-	C26H34O11	521.202	521.202	-0.58	HMDB
7.51_881.1563m/z	epiafzelechin 3-O-gallate-(4β→6)-epigallocatechin 3-O-gallate	proanthocyanidins	7.51	[M-H]-	C44H34O20	881.157	881.158	1.13487	729.1463, 711.1349, 603.1073, 559.1228, 407.0771, 289.0719, 169.0149, 125.0243		Chen, S., Lin, J., Liu, H., Gong, Z., Wang, X., Li, M., Aharoni, A., Yang, Z., & Yu, X. (2018). Insights into tissue-specific specialized metabolism in Tieguanyin tea cultivar by untargeted metabolomics. Molecules, 23(7).
7.55_394.0530n	tetragalloyl glucose	hydrolysable tannins	7.55	787.0991 [M-H]-	C34H28O22	787.099	787.099	-0.381146	617.0786, 465.0673, 317.0414, 169.0148, 125.0248		HMDB ID: HMDB39191
7.59_615.0988m/z	quercetin galloylglucoside	flavonol glycosides	7.59	[M-H]-	C28H24O16	615.099	615.098	-1.13803	301.0325 (quercetin), 300.0272		HMDB ID:HMDB0037367
7.61_609.0925m/z	epigallocatechin digallate isomer 1	flavanols	7.61	[M-H]-	C29H22O15	609.088	609.088	0.65672	457.0767, 169.0139, 125.0243		HMDB ID: HMDB0038364
7.62_745.1404m/z	(E)GC-(E)CG dimer isomer 2	proanthocyanidins	7.62	[M-H]-	C37H30O17	745.14	745.14	-0.134203	423.071		Chen, S., Li, M., Zheng, G., Wang, T., Lin, J., Wang, S., Wang, X., Chao, Q., Cao, S., Yang, Z., & Yu, X. (2018). Metabolite profiling of 14 Wuyi Rock tea cultivars using UPLC-QTOF MS and UPLC-QqQ MS combined with chemometrics. Molecules, 23(2), 104.
7.64_477.0670m/z	unknown		7.64	[M-H]-	C21H28O13	477.067	477.067	0.209614
7.67_577.1556m/z	vitexin rhamnoside isomer 2	flavone glycosides	7.67	[M-H]-	C27H30O14	577.156	577.156	-0.173263	413.0877, 293.0452	yes
7.69_609.1438m/z	rutin	flavonol glycosides	7.69	[M-H]-	C27H30O16	609.146	609.144	-2.95496	300.0269, 271.0248, 255.0245, 243.0294	yes
7.71_755.2034m/z	kaempferol 3-O-galactosyl rutinoside	flavonol glycosides	7.71	[M-H]-	C33H40O20	755.203	755.203	-0.132415	593.1495, 533.1282, 285.0401, 284.0320		Chen, S., Li, M., Zheng, G., Wang, T., Lin, J., Wang, S., Wang, X., Chao, Q., Cao, S., Yang, Z., & Yu, X. (2018). Metabolite profiling of 14 Wuyi Rock tea cultivars using UPLC-QTOF MS and UPLC-QqQ MS combined with chemometrics. Molecules, 23(2), 104.
7.72_823.1907m/z	kaempferol 3-(3",6"-diacetyl-2",4"-di-p-coumaroylrhamnoside)	flavonol glycosides	7.72	[M-H]-	C43H36O17	823.187	823.191	4.37324	609.1447, 285.0401 (kaempferol)		HMDB ID: HMDB0029503
7.75_725.1929m/z	kaempferol deoxyhexose-pentose-hexose	flavonol glycosides	7.75	[M-H]-	C32H38O19	727.2086 (ESI+)	727.2067 (ESI+)	-2.61	(ESI+) 565.1563 ([M+H-hexose]+), 433.1133 ([M+H-hexose-pentose]+), 287.0544 (kaempferol)
7.80_509.1080n	EC-(4β→8)-ECG-(4β→8)-C	proanthocyanidins	7.8	1017.2081 [M-H]-	C52H42O22	1017.21	1017.21	-0.786466	508.1009 ([M-2H]2-)		KNApSAck ID: C00009224
7.82_431.0976m/z	isovitexin	flavone glycosides	7.82	[M-H]-	C21H20O10	431.098	431.098	-0.463932	313.0713, 283.0613	yes
7.82_745.1401m/z	(E)GC-(E)CG dimer isomer 3	proanthocyanidins	7.82	[M-H]-	C37H30O17	745.14	745.14	-0.54	423.071		Chen, S., Li, M., Zheng, G., Wang, T., Lin, J., Wang, S., Wang, X., Chao, Q., Cao, S., Yang, Z., & Yu, X. (2018). Metabolite profiling of 14 Wuyi Rock tea cultivars using UPLC-QTOF MS and UPLC-QqQ MS combined with chemometrics. Molecules, 23(2), 104.
7.85_442.0901n	epicatechin 3-O-gallate	flavanols	7.85	[M-H]-	C22H18O10	441.082	441.083	1.36029	331.0456, 289.0718, 271.0606, 169.0144, 125.0245	yes
7.92_609.0940m/z	epigallocatechin digallate isomer 2	flavanols	7.92	[M-H]-	C29H22O15	609.088	609.088	0.16418	439.0671, 287.0542		HMDB ID: HMDB0038364
7.94_597.1820m/z	catechin rutinoside?	flavanols	7.94	[M-H]-	C27H34O15	597.182	597.182	0.167453			relative abundance very low; KNApSAck ID: C00008844
7.99_755.2038m/z	kaempferol 3-O-glucosyl rutinoside	flavonol glycosides	7.99	[M-H]-	C33H40O20	755.203	755.204	0.397244	285.0401, 284.0320		Chen, S., Li, M., Zheng, G., Wang, T., Lin, J., Wang, S., Wang, X., Chao, Q., Cao, S., Yang, Z., & Yu, X. (2018). Metabolite profiling of 14 Wuyi Rock tea cultivars using UPLC-QTOF MS and UPLC-QqQ MS combined with chemometrics. Molecules, 23(2), 104.
8.00_464.0948n	quercetin 3-O-glucoside	flavonol glycosides	8	[M-H]-	C21H20O12	463.088	463.087	-0.647825	300.0272, 271.0249, 255.0296, 173.0454	yes
8.02_739.2082m/z	kaempferol deoxyhexose-hexose-deoxyhexose isomer 2	flavonol glycosides	8.02	[M+H]+	C33H40O19	741.2242 (ESI+)	741.225 (ESI+)	1.08	(ESI+) 595.1670 ([M+H-deoxyhexose]+), 433.1116 (M+H-deoxyhexose-hexose]+), 287.0538 (kaempferol)		Sawada, Y., Akiyama, K., Sakata, A., Kuwahara, A., Otsuki, H., Sakurai, T., Saito, K., & Hirai, M. Y. (2009). Widely targeted metabolomics based on large-scale MS/MS data for elucidating metabolite accumulation patterns in plants. Plant and Cell Physiology, 50(1), 37-47.
8.05_599.1036m/z	(iso)orientin gallate ?	flavones	8.05	[M-H]-	C28H24O15	599.104	599.104	-0.17	125.024		KNApSAck
8.10_743.1248m/z	theacitrin 3-gallate	proanthocyanidins	8.1	[M-H]-	C37H28O17	743.125	743.123	-2.15307	591.1135, 439.0656		Yassin, G. H., Koek, J. H., & Kuhnert, N. (2014). Identification of trimeric and tetrameric flavan-3-ol derivatives in the SII black tea thearubigin fraction of black tea using ESI-tandem and MALDI-TOF mass spectrometry. Food Research International, 63, 317-327.
8.14_433.0841n	epiafzelechin-epicatechin 3,3'-digallate isomer 2	proanthocyanidins	8.14	865.1611 [M-H]-	C44H34O19	865.162	865.161	-0.58	169.0137, 125.0247		pubchem CID: 131752654
8.24_449.0791n	ECG-EGCG dimer isomer 2	proanthocyanidins	8.24	897.1493 [M-H]-	C44H34O21	897.151	897.149	-2.34074	423.0702, 169.0140, 125.0245		HMDB ID: HMDB0039302
8.26_739.2086m/z	kaempferol 3-neohesperidoside-7-rhamnoside	flavonol glycosides	8.26	[M-H]-	C33H40O19	739.209	739.21	1.75864	593.1501, 285.0407 (kaempferol), 284.0328, 255.0296		UV 246, 346 nm, MassBank Record: PR100994
8.27_797.2135m/z	kaempferol 3-O-[2"-(4'"-acetyl-rhamnosyl)-6"-glucosyl] glucoside isomer 2	flavonol glycosides	8.27	[M-H]-	C35H42O21	797.214	797.214	-0.376311	635.1588, 285.0401 (kaempferol), 284.0320		Metlin ID: 50379, Singab, A. n. B. (1998). Acetylated flavonol triglycosides from Ammi majus L. Phytochemistry, 49(7), 2177-2180.
8.32_609.1455m/z	quercetin hexose deoxyhexose	flavonol glycosides	8.32	[M-H]-	C27H30O16	609.146	609.144	-2.2983	463.0822 ([M-H-deoxyhexose]-), 301.0319 (quercetin), 300.0262		ReSpect ID: PT211750
8.34_467.0979m/z	epigallocatechin 3-O-caffeate	flavanols	8.34	[M-H]-	C24H20O10	467.098	467.098	0.21	305.0661, 291.1268, 269.0458, 178.8417, 125.0237		Hashimoto, F., Nonaka, G.-i., & Nishioka, I. (1989). Tannins and related compounds. LXXVII. : Novel chalcan-flavan dimers, assamicains A, B and C, and a new flavan-3-ol and proanthocyanidins from the fresh leaves of Camella sinensis L. var. assamica KITAMURA. Chemical & Pharmaceutical Bulletin, 37(1), 77-85.
8.42_593.1505m/z	kaempferol 3-O-rutinoside	flavonol glycosides	8.42	[M-H]-	C27H30O15	593.151	593.15	-0.168591	327.0506, 285.0397, 257.0441, 229.0500	yes
8.50_447.0927m/z	kaempferol 3-O-galactoside	flavonol glycosides	8.5	[M-H]-	C21H20O11	447.093	447.093	0	285.0387 (kaempferol)		Chen, S., Li, M., Zheng, G., Wang, T., Lin, J., Wang, S., Wang, X., Chao, Q., Cao, S., Yang, Z., & Yu, X. (2018). Metabolite profiling of 14 Wuyi Rock tea cultivars using UPLC-QTOF MS and UPLC-QqQ MS combined with chemometrics. Molecules, 23(2), 104.
8.52_599.1037m/z	astragalin gallate	flavonol glycosides	8.52	[M-H]-	C28H24O15	599.104	599.103	-0.667664	285.0377 (kaempferol), 169.0135, 125.0238		coeluted with kaempferol 3-O-galactoside
8.54_464.2242n	linalool oxide primeveroside	glycosidically bound volatiles	8.54	[M-H]-	C21H36O17	463.218	463.218	-0.43	509.2228 ([M-H+FA]-), 331.1761		Chen, S., Lin, J., Liu, H., Gong, Z., Wang, X., Li, M., Aharoni, A., Yang, Z., & Yu, X. (2018). Insights into tissue-specific specialized metabolism in Tieguanyin tea cultivar by untargeted metabolomics. Molecules, 23(7).
8.70_797.2141m/z	kaempferol 3-O-[2"-(4'"-acetyl-rhamnosyl)-6"-glucosyl] glucoside isomer 1	flavonol glycosides	8.7	[M-H]-	C35H42O21	797.214	797.215	1.37981	635.1628, 285.0406 (kaempferol), 284.0326		UV 246, 346 nm, Metlin ID: 50379, Singab, A. n. B. (1998). Acetylated flavonol triglycosides from Ammi majus L. Phytochemistry, 49(7), 2177-2180.
8.71_781.2189m/z	kaempferol deoxyhexose-acetylhexose deoxyhexose isomer 1	flavonol glycosides	8.71	[M-H]-	C35H42O20	781.219	781.219	-0.25601	353.0880, 285.0399 (kaempferol)		Dai, W., Tan, J., Lu, M., Xie, D., Li, P., Lv, H., Zhu, Y., Guo, L., Zhang, Y., Peng, Q., & Lin, Z. (2016). Nontargeted modification-specific metabolomics investigation of glycosylated secondary metabolites in tea (Camellia sinensis L.) based on liquid chromatography-high-resolution mass spectrometry. Journal of Agricultural and Food Chemistry, 64(35), 6783-6790.
8.77_448.1001n	kaempferol 3-O-glucoside	flavonol glycosides	8.77	[M-H]-	C21H20O11	447.093	447.093	0.223667	284.032	yes
8.81_849.1666m/z	unknown		8.81	[M-H]-	C44H34O18	849.167	849.167	-0.12			relative abundance low
8.84_729.1456m/z	galloylprocyanidin dimer isomer 2	proanthocyanidins	8.84	[M-H]-	C37H30O16	729.146	729.146	0	603.1158, 577.1125, 441.0811, 407.077		Chen, S., Li, M., Zheng, G., Wang, T., Lin, J., Wang, S., Wang, X., Chao, Q., Cao, S., Yang, Z., & Yu, X. (2018). Metabolite profiling of 14 Wuyi Rock tea cultivars using UPLC-QTOF MS and UPLC-QqQ MS combined with chemometrics. Molecules, 23(2), 104.
8.89_456.1053n	epicatechin 3-(3-O-methylgallate)	flavanols	8.89	[M-H]-	C23H20O10	455.098	455.098	0.219733	289.0716, 165.0190, 139.0395, 124.0164, 123.0446, 109.0294		Chen, S., Li, M., Zheng, G., Wang, T., Lin, J., Wang, S., Wang, X., Chao, Q., Cao, S., Yang, Z., & Yu, X. (2018). Metabolite profiling of 14 Wuyi Rock tea cultivars using UPLC-QTOF MS and UPLC-QqQ MS combined with chemometrics. Molecules, 23(2), 104.
8.94_426.0950n	epiafzelechin 3-gallate	flavanols	8.94	[M-H]-	C22H18O9	425.087	425.088	0.940983	287.0557, 273.0766, 255.0656, 229.0863, 211.0756		Chen, S., Li, M., Zheng, G., Wang, T., Lin, J., Wang, S., Wang, X., Chao, Q., Cao, S., Yang, Z., & Yu, X. (2018). Metabolite profiling of 14 Wuyi Rock tea cultivars using UPLC-QTOF MS and UPLC-QqQ MS combined with chemometrics. Molecules, 23(2), 104.
8.99_441.0815n	epicatechin-(4α→8)-epicatechin 3,3'-digallate	proanthocyanidins	8.99	881.1552 [M-H]-	C44H34O20	881.157	881.155	-1.47533	711.1353, 559.1207, 423.0723		HMDB ID: HMDB0041260
9.00_635.1609m/z	kaempferol acetylhexose deoxyhexose isomer 1	flavonol glycosides	9	[M-H]-	C29H32O16	635.161	635.161	-0.47	593.1504 [M-H-Ac]-, 285.0389 (kaempferol), 284.0320		HMDB0040539
9.07_781.2191m/z	kaempferol deoxyhexose-acetylhexose deoxyhexose isomer 2	flavonol glycosides	9.07	[M-H]-	C35H42O20	781.219	781.219	-0.51202	(ESI+) 805.2193 ([M+Na]+), 637.1774, 449.1064, 287.0540 (kaempferol)		Dai, W., Tan, J., Lu, M., Xie, D., Li, P., Lv, H., Zhu, Y., Guo, L., Zhang, Y., Peng, Q., & Lin, Z. (2016). Nontargeted modification-specific metabolomics investigation of glycosylated secondary metabolites in tea (Camellia sinensis L.) based on liquid chromatography-high-resolution mass spectrometry. Journal of Agricultural and Food Chemistry, 64(35), 6783-6790.
9.31_489.1033m/z	kaempferol 3-(6-acetylgalactoside)	flavonol glycosides	9.31	[M-H]-	C23H22O12	489.103	489.104	0.613367	285.0398, 284.0331		HMDB ID: HMDB0035466
9.33_635.1615m/z	kaempferol acetylhexose deoxyhexose isomer 2	flavonol glycosides	9.33	[M-H]-	C29H32O16	635.161	635.162	0.47	593.1484 [M-H-Ac]-, 285.0395 (kaempferol), 284.0316		HMDB0040539
9.37_441.0818n	digalloylprocyanidin dimer	proanthocyanidins	9.36	881.1551 [M-H]-	C44H34O20	881.157	881.155	-1.58882	729.1432, 711.1306, 559.1166, 407.0757, 289.0714, 125.0240
9.57_540.1475n	quercetin 3-triglucoside-7-rhamnoside-p-coumaroyl isomer 1	flavonol glycosides	9.57	1079.2842 [M-H]-	C48H56O28	1079.29	1079.28	-3.52	933.2544, 301.0359 (quercetin), 300.0251		Martinez-Sanchez, A., Gil-Izquierdo, A., Gil, M. I., & Ferreres, F. (2008). A comparative study of flavonoid compounds, vitamin C, and antioxidant properties of baby leaf Brassicaceae species. Journal of Agricultural and Food Chemistry, 56(7), 2330-2340.
9.59_635.1608m/z	kaempferol acetylhexose deoxyhexose isomer 3	flavonol glycosides	9.59	[M-H]-	C29H32O16	635.161	635.161	-0.63	593.1518 [M-H-Ac]-, 285.0395 (kaempferol), 284.0323		HMDB0040539
9.68_1049.2769m/z	quercetin 3-O-(2G-p-coumaroyl-3G-O-β-L-arabinosyl-3R-O-β-D-glucosylrutinoside) isomer	flavonol glycosides	9.68	[M-H]-	C47H54O27	1049.28	1049.28	-0.48	301.0362 (quercetin), 300.0242		Mihara, R., Mitsunaga, T., Fukui, Y., Nakai, M., Yamaji, N., & Shibata, H. (2004). A novel acylated quercetin tetraglycoside from oolong tea (Camelia sinensis) extracts. Tetrahedron Letters, 45(26), 5077-5080.
9.70_532.1501n	capilliposide I isomer 4	flavonol glycosides	9.7	1063.2915 [M-H]-	C48H56O27	1063.29	1063.29	-1.50476	917.2338, 615.1926, 531.1429, 458.1125, 301.0349 (quercetin), 300.0273	0	0
9.71_540.1476n	quercetin 3-triglucoside-7-rhamnoside-p-coumaroyl isomer 2	flavonol glycosides	9.71	1079.2871 [M-H]-	C48H56O28	1079.29	1079.29	-0.833883	933.2494, 301.0349 (quercetin), 300.0276		Martinez-Sanchez, A., Gil-Izquierdo, A., Gil, M. I., & Ferreres, F. (2008). A comparative study of flavonoid compounds, vitamin C, and antioxidant properties of baby leaf Brassicaceae species. Journal of Agricultural and Food Chemistry, 56(7), 2330-2340.
9.76_431.0978m/z	kaempferol 3-rhamnoside	flavonol glycosides	9.76	[M-H]-	C21H20O10	431.098	431.098	0	285.0396 (kaempferol), 284.0329		HMDB0040542
9.85_1149.5313m/z	an unknown triterpenoid saponin	triterpenoid saponins	9.85	[M-H]-	C54H86O26	1149.53	1149.53	-1.39	1195.5330 ([M-H+FA]-), 1079.2861		Feng, M., Zhu, Z., Zuo, L., Chen, L., Yuan, Q., Shan, G., & Luo, S.-Z. (2015). A strategy for rapid structural characterization of saponins and flavonoids from the testa of Camellia oleifera Abel seeds by ultra-high-pressure liquid chromatography combined with electrospray ionization linear ion trap-orbitrap mass spectrometry. Analytical Methods, 7(14), 5942-5953.
9.86_540.1477n	quercetin 3-triglucoside-7-rhamnoside-p-coumaroyl isomer 3	flavonol glycosides	9.86	1079.2867 [M-H]-	C48H56O28	1079.29	1079.29	-1.2045	933.2535, 301.0344 (quercetin), 300.0251		Martinez-Sanchez, A., Gil-Izquierdo, A., Gil, M. I., & Ferreres, F. (2008). A comparative study of flavonoid compounds, vitamin C, and antioxidant properties of baby leaf Brassicaceae species. Journal of Agricultural and Food Chemistry, 56(7), 2330-2340.
9.92_532.1501n	capilliposide I isomer 1	flavonol glycosides	9.92	1063.2913 [M-H]-	C48H56O27	1063.29	1063.29	-1.69285	917.2383, 531.1439, 301.0362, 300.0257		Xie, C., Xu, L. Z., Luo, X. Z., Zhong, Z., & Yang, S. L. (2002). Flavonol glycosides from Lysimachia capillipes. Journal of Asian Natural Products Research, 4(1), 17-23.
10.02_590.1736n	kaempferol 3-O-(β-D-xylopyranosyl(1→3)-(4-O-E-p-coumaroyl-α-L-rhamnopyranosyl(1→2))[β-D-glucopyranosyl(1→6)]-β-D-galactopyranoside)-7-O-(α-L-rhamnopyranoside)	flavonol glycosides	10.02	1179.3389 [M-H]-	C53H64O30	1179.34	1179.34	-1.2719	1049.2773, 903.2382 ([M-H-coum]-), 516.1371, 431.0976, 285.0401
10.03_525.1431n	quercetin 3-O-(2G-p-coumaroyl-3G-O-β-L-arabinosyl-3R-O-β-D-glucosylrutinoside)	flavonol glycosides	10.03	1051.2927 [M+H]+	C47H54O27	1051.2931 (ESI+)	1051.2927 (ESI+)	-0.38	(ESI+) 1073.2745 ([M+Na]+), 889.2415, 743.1816, 611.1437, 303.0497 (quercetin), 165.0554 (coumaric acid)		Mihara, R., Mitsunaga, T., Fukui, Y., Nakai, M., Yamaji, N., & Shibata, H. (2004). A novel acylated quercetin tetraglycoside from oolong tea (Camelia sinensis) extracts. Tetrahedron Letters, 45(26), 5077-5080.
10.06_1019.2668m/z	unknown		10.06	[M-H]-	C46H52O26	1019.27	1019.27	-0.1
10.07_517.6463n	quercetin 3-O-(2G-p-coumaroyl-3G-O-β-L-arabinosyl-3R-O-β-D-rhamnosylrutinoside)	flavonol glycosides	10.07	1033.2826 [M-H]-	C47H54O26	1033.28	1033.28	0.096779	301.0346 (quercetin)		Van Der Hooft, J.J., Akermi, M., Unlu, F.Y., Mihaleva, V., Roldan, V.G., Bino, R.J., De Vos, R.C., and Vervoort, J. (2012). Structural annotation and elucidation of conjugated phenolic compounds in black, green, and white tea extracts. J Agric Food Chem 60, 8841-8850. doi: 10.1021/jf300297y
10.09_433.0841n	epiafzelechin-epicatechin 3,3'-digallate	proanthocyanidins	10.09	865.1610 [M-H]-	C44H34O19	865.162	865.161	-0.693512	169.0137, 125.0245		pubchem CID: 131752654, coeluted with 5.07_517.6463n
10.11_917.2348m/z	capilliposide I isomer 2	flavonol glycosides	10.11	1063.2871 [M-H]-	C48H56O27	1063.29	1063.29	-0.470237	917.2348, 753.1804, 531.1413, 301.0349, 300.0271		Xie, C., Xu, L. Z., Luo, X. Z., Zhong, Z., & Yang, S. L. (2002). Flavonol glycosides from Lysimachia capillipes. Journal of Asian Natural Products Research, 4(1), 17-23.
10.19_524.1525n	capilliposide II isomer 1	flavonol glycosides	10.19	1047.2960 [M-H]-	C48H56O26	1047.3	1047.3	-2.10064	901.2385 ([M-H-deoxyhexose]-), 523.1449, 431.0980, 285.0402 (kaempferol)		Chen, S., Li, M., Zheng, G., Wang, T., Lin, J., Wang, S., Wang, X., Chao, Q., Cao, S., Yang, Z., & Yu, X. (2018). Metabolite profiling of 14 Wuyi Rock tea cultivars using UPLC-QTOF MS and UPLC-QqQ MS combined with chemometrics. Molecules, 23(2), 104.
10.21_532.1501n	kaempferol 3-O-β-D-glucopyranosyl(1→4)-[α-L-rhamnopyranosyl(1→6)]-β-D-glucopyranoside-7-O-[2-O-(E)-p-coumaroyl]-β-D-glucopyranoside	flavonol glycosides	10.21	1065.3071 [M+H]+	C48H56O27	1065.3087 (ESI+)	1065.3071 (ESI+)	-1.5	(ESI+) 1087.2886 ([M+Na]+), 903.2552, 757.2005, 617.2087, 287.0544 (kaempferol), 165.0540 (coumaric acid), 147.0437
10.22_459.1209n	quercetin 3-(6'''-p-coumaroylglucosyl)(1→2)-rhamnoside 7-glucoside isomer 1	flavonol glycosides	10.22	919.2498 [M+H]+	C42H46O23	919.2508 (ESI+)	919.2498 (ESI+)	-1.09	(ESI+) 757.1935 ([M+H-hexose]+), 639.1882, 611.1407 ([M+H-hexose-deoxyhexose]+), 303.0485 (quercetin), 147.0427		Hasler, A., Gross, G. A., Meier, B., & Sticher, O. (1992). Complex flavonol glycosides from the leaves of Ginkgo biloba. Phytochemistry, 31(4), 1391-1394.
10.24_451.1235n	sarmenoside II	flavonol glycosides	10.24	901.2387 [M-H]-	C42H46O22	901.24	901.239	-1.66437	755.1804 ([M-H-deoxyhexose]-), 609.1453 ([M-H-deoxyhexose-deoxyhexose]-), 301.0352 (quercetin), 300.0274		Yoshikawa, M., Zhang, Y., Morikawa, T., Nakamura, S., Ninomiya, K., Matsuda, H., & Muraoka, O. (2007). Bioactive Constituents from Chinese Natural Medicines. XXV. New Flavonol Bisdesmosides, Sarmenosides I, II, III, and IV, with Hepatoprotective Activity from Sedum sarmentosum (Crassulaceae) (Vol. 71).
10.31_609.1247m/z	quercetin 3-(3-p-coumaroylglucoside)?	flavonol glycosides	10.31	[M-H]-	C30H26O14	609.124	609.125	0.49	301.0356, 300.0284		HMDB ID: HMDB0037365
10.34_1049.2769m/z	camelliquercetiside A	flavonol glycosides	10.34	[M-H]-	C47H54O27	1049.28	1049.28	-0.857733	887.2242 ([M-H-hexose]-), 741.1863 ([M-H-hexose-deoxyhexose]-), 301.0342 (quercetin), 300.0262		Manir, M. M., Kim, J. K., Lee, B. G., & Moon, S. S. (2012). Tea catechins and flavonoids from the leaves of Camellia sinensis inhibit yeast alcohol dehydrogenase. Bioorganic & Medicinal Chemistry, 20(7), 2376-2381.
10.41_516.1552n	kaempferol 3-(p-coumaroyl-rhamnosyl)rutinoside-7-rhamnoside isomer 1	flavonol glycosides	10.41	1031.3015 [M-H]-	C48H56O25	1031.3	1031.3	-1.6484	885.2447([M-H-deoxyhexose]-), 721.1959, 599.1971, 285.0401 (kaempferol), 145.0298		Kachmar, M.R., Oliveira, A.P., Valentao, P., Gil-Izquierdo, A., Dominguez-Perles, R., Ouahbi, A., Badaoui, K.E., Andrade, P.B., and Ferreres, F. (2019). HPLC-DAD-ESI/MS(n) phenolic profile and in vitro biological potential of Centaurium erythraea Rafn aqueous extract. Food Chem 278, 424-433. doi: 10.1016/j.foodchem.2018.11.082
10.48_517.1448n	camellikaempferoside C isomer 1	flavonol glycosides	10.48	1035.2981 [M+H]+	C47H54O26	1035.2982 (ESI+)	1035.2980 (ESI+)	-0.19	(ESI+) 1057.2804 ([M+Na]+), 873.2471, 727.1886, 287.0544 (kaempferol), 165.0555 (coumaric acid), 147.0434		Bai, W. X., Wang, C., Wang, Y. J., Zheng, W. J., Wang, W., Wan, X. C., & Bao, G. H. (2017). Novel Acylated Flavonol Tetraglycoside with Inhibitory Effect on Lipid Accumulation in 3T3-L1 Cells from Lu'an GuaPian Tea and Quantification of Flavonoid Glycosides in Six Major Processing Types of Tea. Journal of Agricultural and Food Chemistry, 65(14), 2999-3005.
10.53_502.1395n	unknown kaempferol glycoside	flavonol glycosides	10.53	1003.2704 [M-H]-	C46H52O25	1003.27	1003.27	-1.49511	285.0398 (kaempferol)
10.55_443.1260n	kaempferol 3-(4''-(E)-p-coumaroylrobinobioside)-7-rhamnoside isomer 1	flavonol glycosides	10.55	885.2442 [M-H]-	C42H46O21	885.245	885.244	-1.24259	739.1871 ([M-H-deoxyhexose]-), 593.1503 ([M-H-deoxyhexose-coum]-), 575.1386, 431.0973 ([M-H-deoxyhexose-coum-hexose]-), 285.0398 (kaempferol), 284.0313		Metlin ID: 50122
10.58_532.1501n	capilliposide I isomer 3	flavonol glycosides	10.58	1063.2927 [M-H]-	C48H56O27	1063.29	1063.29	-0.37619	917.2354, 531.1429, 301.0354 (quercetin), 300.0288		Xie, C., Xu, L. Z., Luo, X. Z., Zhong, Z., & Yang, S. L. (2002). Flavonol glycosides from Lysimachia capillipes. Journal of Asian Natural Products Research, 4(1), 17-23.
10.61_1133.5362m/z	echinocystic acid 3-O-[β-D-galactopyranosyl(1→2)]-[β-D-glucopyranosyl(1→2)-β-D-galactopyranosyl(1→3)]-β-D-glucuronopyranoside isomer 1	triterpenoid saponins	10.61	[M-H]-	C54H86O25	1133.54	1133.54	-0.793974	1179.5436 ([M-H+FA]-)		Yang, J. L., Ha, T. K., Dhodary, B., Pyo, E., Nguyen, N. H., Cho, H., Kim, E., & Oh, W. K. (2015). Oleanane triterpenes from the flowers of Camellia japonica inhibit porcine epidemic diarrhea virus (PEDV) replication. Journal of Medicinal Chemistry, 58(3), 1268-1280.
10.65_887.2246m/z	camelliquercetiside C	flavonol glycosides	10.65	[M-H]-	C41H44O22	887.225	887.225	0	741.1876 ([M-H-coum]-), 585.1958, 301.0345 (quercetin), 300.0272		MassBank of North America (MoNA) ID: CCMSLIB00000579267
10.67_901.2399m/z	kaempferol 3-neohesperidoside-7-(2"-p-coumaroylglucoside) isomer 1	flavonol glycosides	10.67	[M-H]-	C42H46O22	901.24	901.239	-0.887666	615.1914, 285.0399 (kaempferol)		HMDB ID: HMDB0041456
10.70_509.1471n	unknown		10.7	1017.2778 [M-H]-	C54H50O20	1017.28	1017.28	-3.83375
10.74_517.1448n	camellikaempferoside C isomer 2	flavonol glycosides	10.74	1035.2952 [M+H]+	C47H54O26	1035.2982 (ESI+)	1035.2952 (ESI+)	-2.9	(ESI+) 1057.2805 ([M+Na]+), 873.2485, 287.0547 (kaempferol), 165.0557 (coumaric acid), 147.0435		Bai, W. X., Wang, C., Wang, Y. J., Zheng, W. J., Wang, W., Wan, X. C., & Bao, G. H. (2017). Novel Acylated Flavonol Tetraglycoside with Inhibitory Effect on Lipid Accumulation in 3T3-L1 Cells from Lu'an GuaPian Tea and Quantification of Flavonoid Glycosides in Six Major Processing Types of Tea. Journal of Agricultural and Food Chemistry, 65(14), 2999-3005.
10.76_483.1294m/z	di-p-cis-coumaroylquinic acid isomer 1	phenolic acids	10.76	[M-H]-	C25H24O10	483.129	483.129	0.62
10.80_739.1875m/z	kaempferol coumaroylrutinoside isomer 1	flavonol glycosides	10.8	[M-H]-	C36H36O17	739.187	739.188	0.14	431.0974, 285.0405 (kaempferol)		HMDB ID: HMDB0037577
10.81_917.2350m/z	quercetin 3-(6'''-p-coumaroylglucosyl)(1→2)-rhamnoside 7-glucoside isomer 2	flavonol glycosides	10.81	[M-H]-	C42H46O23	917.235	917.235	-0.218047	301.0337 (quercetin), 300.0266		Hasler, A., Gross, G. A., Meier, B., & Sticher, O. (1992). Complex flavonol glycosides from the leaves of Ginkgo biloba. Phytochemistry, 31(4), 1391-1394.
10.81_478.2406n	unknown monoterpene glycoside	terpenoid glycosides	10.81	[M-H]-	C22H38O11	477.234	477.233	-0.838164			Guo, Z. Y., Li, P., Huang, W., Wang, J. J., Liu, Y. J., Liu, B., Wang, Y. L., Wu, S. B., Kennelly, E. J., & Long, C. L. (2014). Antioxidant and anti-inflammatory caffeoyl phenylpropanoid and secoiridoid glycosides from Jasminum nervosum stems, a Chinese folk medicine. Phytochemistry, 106, 124-133.
10.86_524.1526n	capilliposide II isomer 2	flavonol glycosides	10.86	1047.2952 [M-H]-	C48H56O26	1047.3	1047.3	-2.86451	901.2369 ([M-H-deoxyhexose]-), 523.1424, 431.0973, 285.0402 (kaempferol)		Chen, S., Li, M., Zheng, G., Wang, T., Lin, J., Wang, S., Wang, X., Chao, Q., Cao, S., Yang, Z., & Yu, X. (2018). Metabolite profiling of 14 Wuyi Rock tea cultivars using UPLC-QTOF MS and UPLC-QqQ MS combined with chemometrics. Molecules, 23(2), 104.
10.88_1017.2868m/z	4',5,7-Trihydroxy-3-[2-O-α-L-rhamnopyranosyl-3 (or 4)-O-(4-hydroxy-trans-cinnamoyl)-6-O-(3-O-β-D-xylopyranosyl-alpha-L-rhamnopyranosyl)-β-D-galactopyranosyloxy]flavone	flavone glycosides	10.88	[M-H]-	C47H54O25	1017.29	1017.29	-0.79			pubchem CID: 10920193/11815065
10.89_901.2400m/z	kaempferol 3-neohesperidoside-7-(2"-p-coumaroylglucoside) isomer 2	flavonol glycosides	10.89	[M-H]-	C42H46O22	901.24	901.241	0.665749	285.0404 (kaempferol)		HMDB ID: HMDB0041456
10.90_436.1180n	camellikaempferoside A isomer 1	flavonol glycosides	10.9	871.2294 [M-H]-	C41H44O21	871.23	871.229	-0.344341	725.1924 ([M-H-coum]-), 585.1821, 285.0401 (kaempferol)		GNPS
11.00_593.1297m/z	kaempferol coumaroyl hexose	flavonol glycosides	11	[M-H]-	C30H26O13	593.13	593.13	0.337194	285.0394 (kaempferol)		Hanhineva, K., Rogachev, I., Kokko, H., Mintz-Oron, S., Venger, I., Karenlampi, S., & Aharoni, A. (2008). Non-targeted analysis of spatial metabolite composition in strawberry (Fragariaxananassa) flowers. Phytochemistry, 69(13), 2463-2481.
11.02_755.1824m/z	6"-(4-hydroxycinnamoyl)astragalin 4'-glucoside	flavonol glycosides	11.02	[M-H]-	C36H36O18	755.182	755.182	0.13	285.0410 (kaempferol)		HMDB ID: HMDB0037437
11.07_516.1550n	kaempferol 3-(p-coumaroyl-rhamnosyl)rutinoside-7-rhamnoside isomer 2	flavonol glycosides	11.07	1031.3030 [M-H]-	C48H56O25	1031.3	1031.3	-0.193929	885.2428([M-H-deoxyhexose]-), 721.1988, 599.1995, 285.0396 (kaempferol), 145.0281		Kachmar, M.R., Oliveira, A.P., Valentao, P., Gil-Izquierdo, A., Dominguez-Perles, R., Ouahbi, A., Badaoui, K.E., Andrade, P.B., and Ferreres, F. (2019). HPLC-DAD-ESI/MS(n) phenolic profile and in vitro biological potential of Centaurium erythraea Rafn aqueous extract. Food Chem 278, 424-433. doi: 10.1016/j.foodchem.2018.11.082
11.08_901.2400m/z	kaempferol 3-neohesperidoside-7-(2"-p-coumaroylglucoside) isomer 3	flavonol glycosides	11.08	[M-H]-	C42H46O22	901.24	901.24	-0.221916	615.1934, 285.0411 (kaempferol)		HMDB ID: HMDB0041456
11.13_871.2298m/z	camellikaempferoside A isomer 2	flavonol glycosides	11.13	[M-H]-	C41H44O21	871.23	871.23	0.11478	725.1915 ([M-H-coum]-), 585.1794, 285.0401 (kaempferol)		GNPS
11.18_1131.5571m/z	calendulaglycoside A 6'-methyl ester	triterpene glycosides	11.18	[M-H]-	C55H88O24	1131.56	1131.56	-1.14886	1177.5613 ([M-H+FA]-)		Ukiya, M., Akihisa, T., Yasukawa, K., Tokuda, H., Suzuki, T., & Kimura, Y. (2006). Anti-inflammatory, anti-tumor-promoting, and cytotoxic activities of constituents of marigold (Calendula officinalis) flowers. Journal of Natural Products, 69(12), 1692-1696.
11.20_448.2300n	linalool primeveroside isomer 1	terpenoid glycosides	11.2	[M-H]-	C21H36O10	447.223	447.222	-1.78882	493.2284 ([M-H+FA]-), 421.1692, 315.1807		Chen, S., Lin, J., Liu, H., Gong, Z., Wang, X., Li, M., Aharoni, A., Yang, Z., & Yu, X. (2018). Insights into tissue-specific specialized metabolism in Tieguanyin tea cultivar by untargeted metabolomics. Molecules, 23(7).
11.23_443.1260n	kaempferol 3-(4''-(E)-p-coumaroylrobinobioside)-7-rhamnoside isomer 2	flavonol glycosides	11.23	885.2432 [M-H]-	C42H46O21	885.245	885.243	-2.37222	739.1857 ([M-H-deoxyhexose]-), 593.1540 ([M-H-deoxyhexose-coum]-), 575.1365, 431.0973 ([M-H-deoxyhexose-coum-hexose]-), 285.0407 (kaempferol), 284.0329		Metlin ID: 50122
11.26_739.1875m/z	kaempferol coumaroylrutinoside isomer 2	flavonol glycosides	11.26	[M-H]-	C36H36O17	739.187	739.188	0.14	285.0405 (kaempferol)		HMDB ID: HMDB0037577
11.28_901.2399m/z	kaempferol 3-neohesperidoside-7-(2"-p-coumaroylglucoside) isomer 4	flavonol glycosides	11.28	[M-H]-	C42H46O22	901.24	901.24	-0.33	285.0404 (kaempferol)		HMDB ID: HMDB0041456
11.33_1189.5616m/z	theasaponin A1	triterpenoid saponins	11.33	[M-H]-	C57H90O26	1189.56	1189.56	-2.18567	NA		Morikawa, T., Li, N., Nagatomo, A., Matsuda, H., Li, X., & Yoshikawa, M. (2006). Triterpene saponins with gastroprotective effects from tea seed (the seeds of Camellia sinensis). Journal of Natural Products, 69(2), 185-190.
11.36_1133.5360m/z	echinocystic acid 3-O-[β-D-galactopyranosyl(1→2)]-[β-D-glucopyranosyl(1→2)-β-D-galactopyranosyl(1→3)]-β-D-glucuronopyranoside isomer 2	triterpenoid saponins	11.36	[M-H]-	C54H86O25	1133.54	1133.54	-1.76			Yang, J. L., Ha, T. K., Dhodary, B., Pyo, E., Nguyen, N. H., Cho, H., Kim, E., & Oh, W. K. (2015). Oleanane triterpenes from the flowers of Camellia japonica inhibit porcine epidemic diarrhea virus (PEDV) replication. Journal of Medicinal Chemistry, 58(3), 1268-1280.
11.38_1175.5458m/z	herniariasaponin isomer	triterpenoid saponins	11.38	[M-H]-	C56H88O26	1175.54	1175.55	4.33842
11.48_448.2301n	linalool primeveroside isomer 2	terpenoid glycosides	11.48	[M-H]-	C21H36O10	447.223	447.223	-0.894408	493.2286 ([M-H+FA]-), 421.1711, 315.1832		Chen, S., Lin, J., Liu, H., Gong, Z., Wang, X., Li, M., Aharoni, A., Yang, Z., & Yu, X. (2018). Insights into tissue-specific specialized metabolism in Tieguanyin tea cultivar by untargeted metabolomics. Molecules, 23(7).
11.57_985.5000m/z	an unknown triterpenoid saponin	triterpenoid saponins	11.57	[M-H]-	C49H78O20	985.501	985.5	-0.81
11.73_1043.5052m/z	namonin E?	furostanol saponins	11.73	[M-H]-	C51H80O22	1043.51	1043.51	-1.05			KNApSAck ID: C00046185
12.44_483.1293m/z	di-p-cis-coumaroylquinic acid isomer 2	phenolic acids	12.44	[M-H]-	C25H24O10	483.129	483.129	-0.413968	321.098
12.99_1085.5152m/z	camellioside C isomer 1	triterpenoid saponins	12.99	[M-H]-	C53H82O23	1085.52	1085.52	-0.184244			Zhang, X. F., Yang, S. L., Han, Y. Y., Zhao, L., Lu, G. L., Xia, T., & Gao, L. P. (2014). Qualitative and quantitative analysis of triterpene saponins from tea seed pomace (Camellia oleifera Abel) and their activities against bacteria and fungi. Molecules, 19(6), 7568-7580.
13.14_467.1913m/z	paucin	sesquiterpene lactone	13.14	[M-H]-	C23H32O10	467.192	467.191	-1.5			KNApSAck ID: C00003346
13.20_881.4519m/z	an unknown steroidal saponin	steroidal saponins	13.2	[M-H]-	C45H70O17	881.453	881.452	-1.82
13.40_467.1343m/z	unknown		13.4	[M-H]-	C25H24O9	467.134	467.134	0.214071
13.67_1089.5469m/z	saponin 61	triterpenoid saponins	13.67	[M-H]-	C53H86O23	1089.55	1089.55	-1.19			Decroo, C., Colson, E., Lemaur, V., Caulier, G., De Winter, J., Cabrera-Barjas, G., Cornil, J., Flammang, P., and Gerbaux, P. (2019). Ion mobility mass spectrometry of saponin ions. Rapid Commun Mass Spectrom 2, 22-33. doi: 10.1002/rcm.8193
13.70_1075.5315m/z	an unknown triterpenoid saponin	triterpenoid saponins	13.7	[M-H]-	C52H84O23	1075.53	1075.53	-0.929772	1121.5359 ([M-H+FA]-)		KNApSAck
13.77_1117.5415m/z	camellidin III	triterpenoid saponins	13.77	[M-H]-	C54H86O24	1117.54	1117.54	-2.77394			Numata, A., Akihiko, K., Takako, K., Kyoko, Y., Natsu, N., Chika, T., Ryoko, F., & Michiko, N. (1987). An antifeedant for the yellow butterfly larvae in Camellia japonica: A revised structure of camellidin II. Chem.Pharm.Bull., 35, 3948-3951.
14.04_739.1663m/z	2'',4''-Bis-O-(4-hydroxycinnamoyl)astragalin	flavonol glycosides	14.04	[M-H]-	C39H32O15	739.166	739.166	0	285.0392 (kaempferol)		HMDB ID: HMDB0037435
14.37_1088.5391n	sanchakasaponin A	triterpenoid saponins	14.37	[M-H]-	C53H84O23	1087.53	1087.53	-3.77	907.469		Fujimoto, K., Nakamura, S., Nakashima, S., Matsumoto, T., Uno, K., Ohta, T., Miura, T., Matsuda, H., and Yoshikawa, M. (2012). Medicinal flowers. XXXV. Nor-oleanane-type and acylated oleanane-type triterpene saponins from the flower buds of Chinese Camellia japonica and their inhibitory effects on melanogenesis. Chem Pharm Bull 60, 1188-1194. doi: 10.1248/cpb.c12-00473
14.42_1059.5365m/z	medicoside I isomer	triterpenoid saponins	14.42	[M-H]-	C52H84O22	1059.54	1059.54	-0.849427			HMDB0039280
14.47_1085.5159m/z	camellioside C isomer 2	triterpenoids	14.47	[M-H]-	C53H82O23	1085.52	1085.52	-0.92			HMDB ID：HMDB0039006
14.50_1147.5363m/z	unknown		14.5	[M-H]-	C58H84O23	1147.53	1147.53	-3.3986
14.75_927.4948m/z	saponin I	triterpenoid saponins	14.75	[M-H]-	C47H76O18	927.495	927.495	-0.54			Decroo, C., Colson, E., Lemaur, V., Caulier, G., De Winter, J., Cabrera-Barjas, G., Cornil, J., Flammang, P., and Gerbaux, P. (2019). Ion mobility mass spectrometry of saponin ions. Rapid Commun Mass Spectrom 2, 22-33. doi: 10.1002/rcm.8193
14.77_1173.5669m/z	yemuoside I isomer 1	terpenoid glycosides	14.77	[M+H]+	C57H90O25	1175.5849 (ESI+)	1175.5823 (ESI+)	-2.21	(ESI+) 1197.5674 ([M+Na]+), 631.3840, 625.1591, 613.3737, 595.3768, 555.4045, 537.3923, 519.3784, 455.3515, 437.3411, 419.3305, 407.3302, 401.3197, 389.3194		Wang, H. B., Yu, D. Q., & Liang, X. T. (1991). Yemuoside I, a new nortriterpenoid glycoside from Stauntonia chinensis. Journal of Natural Products, 54(4), 1097-1101.
14.83_1159.5514m/z	an unknown triterpenoid saponin	triterpenoid saponins	14.83	[M-H]-	C56H88O25	1159.55	1159.55	-3.70832			Dictionary of Natural Products (DNP)
14.94_1057.5213m/z	araloside B isomer	triterpenoid saponins	14.94	[M-H]-	C52H82O22	1057.52	1057.52	-0.57
14.97_1089.5396m/z	unknown		14.97	[M-H]-	C63H78O16	1089.52	1089.52	1.93
15.12_1027.5106m/z	TR-Saponin C	triterpenoid saponins	15.12	[M-H]-	C51H80O21	1027.51	1027.51	-0.78			pubchem CID: 131751714
15.24_1187.5466m/z	theasaponin E6	triterpenoid saponins	15.24	[M-H]-	C57H88O26	1187.55	1187.55	-1.68414	1057.52		Guo, N., Tong, T., Ren, N., Tu, Y., and Li, B. (2018). Saponins from seeds of Genus Camellia: Phytochemistry and bioactivity. Phytochemistry 149, 42-55. doi: 10.1016/j.phytochem.2018.02.002
15.42_1173.5674m/z	yemuoside I isomer 3	terpenoid glycosides	15.42	[M-H]-	C57H90O25	1173.57	1173.57	-1.61899	(ESI+) 1197.5664 ([M+Na]+), 631.3837, 625.1597, 613.3723, 537.3929, 455.3520, 437.3412, 419.3300, 401.3193		Wang, H. B., Yu, D. Q., & Liang, X. T. (1991). Yemuoside I, a new nortriterpenoid glycoside from Stauntonia chinensis. Journal of Natural Products, 54(4), 1097-1101.
15.56_1175.5821m/z	asterlingulatoside D	terpenoid glycosides	15.56	[M-H]-	C57H92O25	1175.58	1175.58	-2.38179
15.57_1116.5696n	xanifolia-Y0 isomer	triterpenoid saponins	15.57	[M-H]-	C55H88O23	1115.56	1115.56	-1.61353
15.62_1101.5465m/z	an unknown triterpenoid saponin	triterpenoid saponins	15.62	[M-H]-	C54H86O23	1101.55	1101.54	-3.99438	1147.5497 ([M-H+FA]-)
15.65_1173.5669m/z	yemuoside I isomer 2	terpenoid glycosides	15.65	[M+H]+	C57H90O25	1175.5849 (ESI+)	1175.5823 (ESI+)	-2.21	(ESI+) 1197.5674 ([M+Na]+), 631.3840, 625.1591, 613.3737, 595.3768, 555.4045, 537.3923, 519.3784, 455.3515, 437.3411, 419.3305, 407.3302, 401.3197, 389.3194		Wang, H. B., Yu, D. Q., & Liang, X. T. (1991). Yemuoside I, a new nortriterpenoid glycoside from Stauntonia chinensis. Journal of Natural Products, 54(4), 1097-1101.
15.84_1195.5503m/z	unknown		15.84	[M-H]-	C66H84O20	1195.55	1195.55	2.09109
15.92_969.5050m/z	saponin Iac	triterpenoid saponins	15.92	[M-H]-	C49H78O19	969.506	969.506	-0.103145			Decroo, C., Colson, E., Lemaur, V., Caulier, G., De Winter, J., Cabrera-Barjas, G., Cornil, J., Flammang, P., and Gerbaux, P. (2019). Ion mobility mass spectrometry of saponin ions. Rapid Commun Mass Spectrom 2, 22-33. doi: 10.1002/rcm.8193
15.97_1145.5512m/z	acutanguloside E	triterpenoid saponins	15.97	[M-H]-	C59H86O22	1145.55	1145.55	-2.61882			pubchem CID: 11228621
16.06_837.4626m/z	an unknown triterpenoid saponin	triterpenoid saponins	16.06	[M-H]-	C44H70O15	837.464	837.463	-1.19	325.183
16.13_1157.5718m/z	eupteleasaponin IV isomer 1	triterpenoid saponins	16.13	[M+H]+	C57H90O24	1159.5900 (ESI+)	1159.5900 (ESI+)	0	(ESI+) 1181.5728 ([M+Na]+, 633.4005, 615.3898, 597.3787, 532.2582, 439.3568, 421.3456, 403.3353		pubchem CID: 10630095
16.19_1147.5300m/z	unknown, isomer of 14.50_1147.5363m/z		16.19	[M-H]-	C58H84O23	1147.53	1147.53	-2.17859
16.21_1083.5361m/z	oleiferasaponin C5	triterpenoid saponins	16.21	[M-H]-	C54H84O22	1083.54	1083.53	-2.95329			Zong, J.F., Peng, Y.R., Bao, G.H., Hou, R.Y., and Wan, X.C. (2016). Two new oleanane-type saponins with anti-proliferative activity from Camellia oleifera Abel. seed cake. Molecules 21. doi: 10.3390/molecules21020188
16.25_1069.5205m/z	camellioside H	triterpenoid saponins	16.25	[M-H]-	C53H82O22	1069.52	1069.52	-1.31	447.133		Thao, N.T.P., Hung, T.M., Cuong, T.D., Kim, J.C., Kim, E.H., Jin, S.E., Na, M., Lee, Y.M., Kim, Y.H., Choi, J.S., and Min, B.S. (2010). 28-Nor-oleanane-type triterpene saponins from Camellia japonica and their inhibitory activity on LPS-induced NO production in macrophage RAW264.7 cells. Bioorg. Med. Chem. Lett. 20, 7435-7439. doi: 10.1016/j.bmcl.2010.10.013
16.26_1187.5814m/z	camelliasaponin A1/A2	triterpenoid saponins	16.26	[M-H]-	C58H92O25	1187.58	1187.58	-2.95			Wu, X., Jia, L., Wu, J., Liu, Y., Kang, H., Liu, X., Li, P., He, P., Tu, Y., and Li, B. (2019). Simultaneous Determination and Quantification of Triterpene Saponins from Camellia sinensis Seeds Using UPLC-PDA-QTOF-MS/MS. Molecules 24. doi: 10.3390/molecules24203794
16.31_1015.4887m/z	tencissoside C isomer 1	polyoxypregnane glycosides	16.31	[M-H]-	C53H76O19	1015.49	1015.49	-1.1817			Chen, J., Li, X., Sun, C., Pan, Y., and Schlunegger, U.P. (2008). Identification of polyoxypregnane glycosides from the stems of Marsdenia tenacissima by high-performance liquid chromatography/tandem mass spectrometry. Talanta 77, 152-159. doi: 10.1016/j.talanta.2008.05.054
16.34_1171.5833m/z	3-O-(4-O-[3-hydroxy-3-methylglutaryl])-α-L-arabinopyranosyl-(1→3)-α-L-rhamnopyranosyl-(1→2)-[α-D-glucopyranosyl-(1→4)]-α-L-arabinopyranosyloleanolic acid	triterpenoid saponins	16.34	[M-H]-	C58H92O24	1171.59	1171.59	-4.01164	1091.54		Pertuit, D., Mitaine-Offer, A.-C., Miyamoto, T., Tanaka, C., Tran, D., Delaude, C., and Lacaille-Dubois, M.-A. (2019). Triterpenoid saponins from the root bark of Haplocoelum congolanum. Nat. Prod. Commun. 14, 1934578X1985136. doi: 10.1177/1934578x19851369
16.35_1147.5301m/z	unknown, isomer of 14.50_1147.5363m/z		16.35	[M-H]-	C58H84O23	1147.53	1147.53	-2.09144
16.36_1157.5720m/z	eupteleasaponin IV isomer 2	triterpenoid saponins	16.36	[M+H]+	C57H90O24	1159.5900 (ESI+)	1159.5867 (ESI+)	-2.85	(ESI+) 1181.5715 ([M+Na]+, 1081.5029, 1063.5045, 633.3997, 625.1585, 615.3890, 597.3781, 532.2564, 439.3560, 421.3456		pubchem CID: 10630095
16.41_1189.5400m/z	unknown		16.41	[M-H]-	C60H86O24	1189.54	1189.54	-2.85824
16.41_1125.5460m/z	xanifolia-Y3 isomer 1	triterpenoid saponins	16.41	[M-H]-	C56H86O23	1125.55	1125.55	-1.9546
16.46_1183.5494m/z	unknown		16.46	[M-H]-	C58H88O25	1183.55	1183.55	-4.05558
16.54_1057.4992m/z	unknown		16.54	[M-H]-	C55H78O20	1057.5	1057.5	-0.37825
16.64_1147.5298m/z	unknown, isomer of 14.50_1147.5363m/z		16.64	[M-H]-	C58H84O23	1147.53	1147.53	-2.35287
16.69_1125.5461m/z	xanifolia-Y3 isomer 2	triterpenoid saponins	16.69	[M-H]-	C56H86O23	1125.55	1125.55	-2.04345
16.80_1131.5352m/z	tragopogonsaponin E	triterpenoid saponins	16.8	[M-H]-	C58H84O22	1131.54	1131.54	-1.32563
16.81_1015.4888m/z	tencissoside C isomer 2	polyoxypregnane glycosides	16.81	[M-H]-	C53H76O19	1015.49	1015.49	-1.47712			Chen, J., Li, X., Sun, C., Pan, Y., and Schlunegger, U.P. (2008). Identification of polyoxypregnane glycosides from the stems of Marsdenia tenacissima by high-performance liquid chromatography/tandem mass spectrometry. Talanta 77, 152-159. doi: 10.1016/j.talanta.2008.05.054
16.86_993.5047m/z	rogachaponin	triterpenoid saponins	16.86	[M-H]-	C51H78O19	993.506	993.505	-1.21			Cui, C., Zong, J., Sun, Y., Zhang, L., Ho, C.-T., Wan, X., and Hou, R. (2018). Triterpenoid saponins from the genus Camellia: structures, biological activities, and molecular simulation for structure–activity relationship. Food & Function 9, 3069-3091. doi: 10.1039/c8fo00755a
16.91_1159.5298m/z	unknown		16.91	[M-H]-	C66H80O18	1159.53	1159.53	2.76
16.96_1173.5451m/z	unknown		16.96	[M-H]-	C60H86O23	1173.55	1173.55	-2.64
16.98_999.4939m/z	unknown		16.98	[M-H]-	C53H76O18	999.495	999.494	-1.40071
