# Supplementary material for: Metabolite signatures of diverse Camellia sinensis tea populations
Source: Nat Commun. 2020 Nov 4;11:5586. doi: 10.1038/s41467-020-19441-1 (PMC7642434; doi:10.1038/s41467-020-19441-1)
Supplement: Supplementary file 8 — Dataset 5 [file 41467_2020_19441_MOESM8_ESM.xlsx]

## Sheet: Sheet1
Supplementary Data 5. Details of 129 differentially accumulated metabolites (DAMs) detected under POS mode
Compounds	Metabolite.ID	Metabolite.class	Formula	Group 1	Group 2	Group 3	Group 4	Group 5
1.92_303.0123m/z	ellagic acid isomer	phenolic acids	C14H6O8	170.415	2.12593	24.9539	25.2844	12.8217
2.06_167.0549m/z	ribonic acid	phenolic acids	C5H10O6	1131.7	30.7807	71.5195	23.218	44.7388
2.22_121.0635m/z				44.9123	0	0.00383929	4.88511	0
2.41_385.9920m/z				329.97	97.5809	159.337	150.861	220.705
2.81_167.0547m/z	arabinonic acid	phenolic acids	C5H10O6	234.971	231.973	146.118	135.833	106.145
2.89_344.0732n	theogallin	phenolic acids	C14H16O10	4162.15	2059.53	1824.68	1203.47	1643.64
3.12_210.0748m/z				0.170444	0.183144	0.059896	0.0928814	0.138121
3.33_611.1388m/z	prodelphinidin B isomer 1	proanthocyanidins	C30H26O14	39.1359	7.01289	0.416908	1.39329	0.837575
3.48_611.1392m/z	prodelphinidin B isomer 3	proanthocyanidins	C30H26O14	10.9485	27.159	10.1312	24.1437	20.8212
3.77_181.0707m/z	theobromine	alkaloids	C7H8N4O2	12336.6	11105.5	7090.76	5859.41	5264.71
3.82_307.0808m/z	gallocatechin	flavanols	C15H14O7	1857.73	850.614	779.969	683.092	833.008
4.11_595.1439m/z	EC-GC dimer isomer 1	bisflavanols	C30H26O13	86.2744	2.87489	2.9927	8.01686	1.69213
4.11_611.1391m/z	prodelphinidin B isomer 2	proanthocyanidins	C30H26O14	436.394	266.266	167.899	207.821	202.204
4.34_595.1442m/z	EC-GC dimer isomer 2	proanthocyanidins	C30H26O13	45.2867	1.09886	0	0	0
4.38_763.1504m/z	theasinensin B isomer 1	bisflavanols	C37H30O18	1.19506	13.4933	5.53859	1.72634	17.3228
4.42_595.1442m/z	EC-GC dimer isomer 3	proanthocyanidins	C30H26O13	33.0454	15.4515	12.3378	18.5927	15.4897
4.80_595.1443m/z	EC-GC dimer isomer 4	proanthocyanidins	C30H26O13	451.903	170.027	114.5	115.573	147.775
4.91_306.0732n	epigallocatechin	flavanols	C15H14O7	8954.82	16108.3	15541.4	17542.6	18110.3
4.92_595.1438m/z	EC-GC dimer isomer 5	proanthocyanidins	C30H26O13	855.733	352.948	198.567	173.23	231.348
5.00_314.0628n	unknown		C13H14O9	199.862	426.042	65.9189	43.9234	39.4119
5.11_579.1493m/z	procyanidin B3	proanthocyanidins	C30H26O12	551.987	125.708	92.7404	136.397	133.431
5.12_785.1316m/z	galloylprodelphinidin dimer isomer 1	proanthocyanidins	C37H30O18	4.3569	0	0	0	0
5.13_428.0395n	unknown		C33H28O27	42.7148	5.7029	3.68427	6.00012	1.74181
5.33_291.0852m/z	catechin	flavanols	C15H14O6	6968.57	1098.44	1085.4	1007	1059.07
5.35_185.0428m/z	methylgallate	phenolic acids	C8H8O5	266.123	53.6613	94.4329	73.4792	51.9235
5.48_441.0806m/z	kaempferol 3-arabinoside	flavonol glycosides	C20H18O10	32.6062	0.0168713	0	0	0
5.49_439.1560m/z	phenylethyl primeveroside isomer 1	aromatic alcohol glycosides	C19H28O10	245.948	69.4655	39.7561	25.6136	36.0088
5.51_377.0830m/z	chlorogenic acid	phenolic acids	C16H18O9	242.521	21.8136	17.1644	16.5446	4.00529
5.77_763.1501m/z	galloylprodelphinidin dimer isomer 2	proanthocyanidins	C37H30O18	17.5234	1.62025	0	0	0
5.83_747.1552m/z	EC-EGCG dimer	proanthocyanidins	C37H30O17	3602.25	907.537	512.092	517.612	588.599
5.85_914.1535n	theasinensin A	bisflavanols	C44H34O22	583.568	869.235	402.563	425.309	606.324
5.94_373.1819m/z	menthanetriol glucoside	terpenoid glycosides	C16H30O8	200.918	91.1357	96.2298	54.1044	60.0727
6.09_793.1609m/z	baeckein C isomer?	bisflavonoids	C38H32O19	87.56	88.0271	99.386	48.1007	109.924
6.13_579.1701m/z	vitexin rhamnoside	flavone glycosides	C27H30O14	72.5994	48.8448	227.402	451.347	540.011
6.22_595.1652m/z	C-diglucosylapigenin	flavone glycosides	C27H30O15	157.278	379.366	496.064	377.972	407.17
6.24_290.0781n	epicatechin	flavanols	C15H14O6	25656.6	11280.9	13213.6	13150.6	12346.6
6.44_731.1602m/z	(E)C-(E)CG dimer	proanthocyanidins	C37H30O16	249.596	542.598	179.804	340.556	395.02
6.58_553.1542m/z	gentioside?	xanthone glycosides	C25H28O14	128.375	8.48453	29.4523	17.3273	29.3547
6.59_469.1282m/z				484.004	467.56	361.263	315.953	207.121
6.63_659.0851m/z	trigalloylglucose isomer 2	hydrolysable tannins	C27H24O18	381.647	114.254	144.886	55.4625	35.7881
6.65_633.1083m/z	8-C-ascorbylepigallocatechin 3-gallate	flavanols	C28H24O17	4.51307	0	23.1498	60.3391	69.2766
6.68_481.0733m/z	3-galloylgallocatechin	flavanols	C22H18O11	3.10732	3.67421	3.78974	1.98652	4.04843
6.70_898.1585n	ECG-EGCG dimer isomer 1	proanthocyanidins	C44H34O21	597.776	408.391	255.928	270.388	343.165
6.78_730.1530n	galloylprocyanidin dimer isomer 1	proanthocyanidins	C37H30O16	4978.51	848.978	671.993	628.31	710.35
6.80_899.1660m/z	theasinensin F	bisflavanols	C44H34O21	312.8	193.112	113.273	103.353	143.413
6.81_593.1282m/z	catechin-(2'→2')-taxifolin	bisflavonoids	C30H24O13	15.7321	12.8818	3.19929	3.41056	3.77036
6.89_565.1547m/z	apigenin 6-C-glucoside 8-C-arabinoside	flavone glycosides	C26H28O14	726.758	1596.71	1660.36	1140.07	1093.41
6.98_1035.2183m/z	unknown, isomer of 7.43_1035.2182m/z		C52H42O23	23.4449	0.94152	0	0	0
7.00_760.1277n	prodelphinidin A2 3'-gallate	proanthocyanidins	C37H28O18	355.643	842.392	551.202	439.44	743.869
7.01_480.0896n	myricetin 3-galactoside	flavonol glycosides	C21H20O13	107.967	121.382	198.765	219.18	240.675
7.06_439.1563m/z	phenylethyl primeveroside isomer 2	aromatic alcohol glycosides	C19H28O10	49.5711	189.527	147.071	145.394	190.018
7.10_480.0897n	myricetin 3'-glucoside	flavonol glycosides	C21H20O13	286.02	187.686	523.309	387.644	451.588
7.20_772.2061n	quercetin 3-O-galactosyl rutinoside	flavonol glycosides	C33H40O21	255.574	313.718	1314.85	1757.95	889.97
7.33_715.1653m/z	quercetin 3-(2''-p-hydroxybenzoyl-4''-p-coumaroylrhamnoside)	flavonol glycosides	C37H30O15	505.885	379.335	180.918	346.417	317.21
7.34_595.1653m/z	kaempferol deoxyhexose-hexose-deoxyhexose isomer 1	flavonol glycosides	C33H40O19	102.967	30.4369	257.819	409.057	518.533
7.35_772.2062n	quercetin 3-O-glucosyl rutinoside	flavonol glycosides	C33H40O21	1472.62	2008.62	6669.8	4842.06	4446.54
7.38_867.2119m/z	procyanidin trimer isomer?	proanthocyanidins	C45H38O18	156.911	53.2376	47.9569	46.7334	31.7648
7.41_472.0998n	epigallocatechin 3-(3-O-methylgallate)	flavanols	C23H20O11	912.422	527.232	328.918	1605.17	3156.81
7.43_1035.2182m/z	unknown, isomer of 6.98_1035.2183m/z		C52H42O23	9.60145	0	0	0	0
7.50_883.1712m/z	epiafzelechin 3-O-gallate-(4β→6)-epigallocatechin 3-O-gallate	proanthocyanidins	C44H34O20	598.27	395.941	272.673	306.971	361.26
7.58_617.1137m/z	quercetin galloylglucoside	flavonol glycosides	C28H24O16	27.1853	0.0763681	9.03749	22.0184	16.8295
7.62_747.1551m/z	(E)GC-(E)CG dimer isomer 2	proanthocyanidins	C37H30O17	40.2169	0.868677	0.844578	2.04508	1.95589
7.67_579.1702m/z	vitexin rhamnoside isomer 2	flavone glycosides	C27H30O14	69.8495	25.8929	174.606	366.445	446.829
7.69_610.1511n	rutin	flavonol glycosides	C27H30O16	5111.97	638.954	901.796	598.861	607.139
7.71_756.2113n	kaempferol 3-O-galactosyl rutinoside	flavonol glycosides	C33H40O20	630.563	2671.3	2456.86	3671.19	2073.55
7.75_433.1117m/z	vitexin	flavone glycosides	C21H20O10	54.8457	244.267	237.579	198.347	215.484
7.77_385.0213m/z	unknown		C18H8O10	69.6541	114.479	39.475	31.9186	37.6818
7.80_1019.2233m/z	EC-(4β→8)-ECG-(4β→8)-C	proanthocyanidins	C52H42O22	164.821	7.35115	8.60654	6.3826	14.3241
7.82_433.1118m/z	isovitexin	flavone glycosides	C21H20O10	152.854	452.252	402.612	276.45	346.032
7.84_442.0895n	epicatechin 3-O-gallate	flavonol glycosides	C22H18O10	34079.7	16018.5	15114.9	13557.7	14939.8
7.88_303.0485m/z	tricetin	flavones	C15H10O7	4889.72	818.586	1984.58	2437.55	1774.49
7.92_741.2235m/z	kaempferol 3-(2''-rhamnosylrutinoside)	flavonol glycosides	C33H40O19	57.0029	0	0.9762	3.80604	0
7.99_756.2114n	kaempferol 3-O-glucosyl rutinoside	flavonol glycosides	C33H40O20	2295.62	12966.1	8940.06	5404.25	9213.93
8.00_464.0945n	quercetin 3-O-glucoside	flavonol glycosides	C21H20O12	1994.9	275.365	741.906	486.886	419.615
8.01_726.2008n	camelliaside B	flavonol glycosides	C32H38O19	3.55648	2.6944	1.01484	0.544098	1.26599
8.02_741.2236m/z	kaempferol deoxyhexose-hexose-deoxyhexose isomer 2	flavonol glycosides	C33H40O19	41.7494	0	22.1817	38.2625	0.15705
8.09_369.0264m/z				0	284.979	31.992	0	0
8.23_401.1557m/z				127.096	377.238	344.436	299.594	527.482
8.24_899.1654m/z	ECG-EGCG dimer	proanthocyanidins	C44H34O21	83.3954	25.9671	9.85346	7.25028	12.59
8.26_740.2164n	kaempferol 3-neohesperidoside-7-rhamnoside	flavonol glycosides	C33H40O19	616.648	0	226.793	67.6681	0.482445
8.27_799.2294m/z	kaempferol 3-O-[2"-(4'"-acetyl-rhamnosyl)-6"-glucosyl] glucoside isomer 2	flavonol glycosides	C35H42O21	27.0775	0	0	0	0
8.41_551.1030m/z	quercetin malonyl hexose	flavonol glycosides	C24H22O15	6.7742	0	0	0	0
8.42_594.1530n	kaempferol 3-O-rutinoside	flavonol glycosides	C27H30O15	3885.57	1526.26	874.509	431.719	497.025
8.49_471.0890m/z	kaempferol 3-O-galactoside	flavonol glycosides	C21H20O11	376.17	223.793	253.608	633.439	381.85
8.50_899.1662m/z	ECG-EGCG dimer isomer 3	proanthocyanidins	C44H34O21	43.5088	14.5042	6.33828	4.95387	11.4405
8.52_601.1186m/z	astragalin gallate	flavonol glycosides	C28H24O15	27.4929	0	7.29516	21.9988	27.627
8.70_798.2219n	kaempferol 3-O-[2"-(4'"-acetyl-rhamnosyl)-6"-glucosyl] glucoside isomer 1	flavonol glycosides	C35H42O21	27.3735	0	6.56496	0	0
8.76_448.0997n	kaempferol 3-O-glucoside	flavonol glycosides	C21H20O11	1462.1	1071.62	826.083	406.756	444.192
8.84_731.1605m/z	galloylprocyanidin dimer isomer 2	proanthocyanidins	C37H30O16	88.8383	1.50714	1.30038	2.7532	2.15198
8.88_727.1293m/z	unknown		C37H26O16	23.5448	14.0676	2.83728	4.02599	10.9352
8.89_456.1047n	epicatechin 3-(3-O-methylgallate)	flavanols	C23H20O10	167.488	95.2098	43.8738	236.267	428.215
8.94_426.0946n	epiafzelechin 3-gallate	flavanols	C22H18O9	459.654	336.944	180.667	210.294	265.061
9.07_783.2343m/z	kaempferol deoxyhexose-acetylhexose deoxyhexose isomer 2	flavonol glycosides	C35H42O20	61.9062	0	10.6306	0	0
9.11_897.1503m/z	unknown		C44H32O21	174.931	157.528	118.365	79.8521	130.249
9.31_535.1081m/z	malonylastragalin	flavonol glycosides	C24H22O14	28.2713	33.853	22.8246	4.4579	19.4966
9.37_883.1708m/z	digalloylprocyanidin dimer	proanthocyanidins	C44H34O20	139.146	19.0845	17.4518	11.6984	15.1415
9.71_1081.3025m/z	quercetin 3-triglucoside-7-rhamnoside-p-coumaroyl isomer 1	flavonol glycosides	C48H56O28	23.3555	0.645473	2.00444	16.3122	66.8142
9.85_429.1146m/z				21.5734	112.521	18.4062	35.0069	3.53865
9.92_1064.3006n	capilliposide I isomer 1	flavonol glycosides	C48H56O27	5.74863	6.64411	0	2.14227	27.9056
10.03_1050.2852n	camelliquercetiside A isomer 1	flavonol glycosides	C47H54O27	23.4279	169.487	72.0839	117.033	234.601
10.04_441.1716m/z				14.8255	29.6947	13.0172	16.4772	39.9621
10.08_1035.2970m/z	quercetin 3-O-(2G-p-coumaroyl-3G-O-β-L-arabinosyl-3R-O-β-D-rhamnosylrutinoside)	flavonol glycosides	C47H54O26	29.3031	6.85221	2.69429	2.89262	1.22286
10.19_1048.3057n	capilliposide II isomer 1	flavonol glycosides	C48H56O26	26.0778	14.3369	0.851463	11.7859	57.2527
10.21_1065.3082m/z	kaempferol 3-O-β-D-glucopyranosyl(1→4)-[α-L-rhamnopyranosyl(1→6)]-β-D-glucopyranoside-7-O-[2-O-(E)-p-coumaroyl]-β-D-glucopyranoside	flavonol glycosides	C48H56O27	49.46	0	0.661195	30.1231	110.337
10.24_902.2476n	sarmenoside II	flavonol glycosides	C42H46O22	556.529	5.98535	12.182	12.657	90.7243
10.34_1051.2922m/z	camelliquercetiside A isomer 2	flavonol glycosides	C47H54O27	5.70275	37.5254	13.8624	20.194	43.1321
10.49_1034.2903n	camellikaempferoside C isomer 1	flavonol glycosides	C47H54O26	40.2557	1166.77	143.049	123.604	339.395
10.56_886.2527n	camellikaempferoside B	flavonol glycosides	C42H46O21	254.5	14.0981	3.02636	9.53725	39.606
10.68_925.2364m/z	kaempferol 3-neohesperidoside-7-(2"-p-coumaroylglucoside) isomer 1	flavonol glycosides	C42H46O22	0	0.594337	0	0	2.04235
10.74_1035.2975m/z	camellikaempferoside C isomer 2	flavonol glycosides	C47H54O26	10.0872	278.682	26.4549	20.8778	80.9033
10.91_872.2373n	camellikaempferoside A isomer 1	flavonol glycosides	C41H44O21	47.2956	549.954	22.4542	15.7789	13.404
11.00_594.1373n	kaempferol coumaroyl hexose	flavonol glycosides	C30H26O13	7.99045	0	25.0795	90.0761	50.4177
11.14_873.2445m/z	camellikaempferoside A isomer 2	flavonol glycosides	C41H44O21	4.84901	116.678	0.20094	0.732388	0
11.19_471.2191m/z	linalool primeveroside isomer 1	terpenoid glycosides	C21H36O10	341.934	79.1647	122.295	81.1168	102.746
11.23_887.2601m/z	kaempferol 3-(4''-(E)-p-coumarylrobinobioside)-7-rhamnoside isomer 2	flavonol glycosides	C42H46O21	54.8523	0	0	1.45784	6.65124
11.41_485.1985m/z				81.9149	162.469	49.8084	158.404	114.615
11.48_471.2191m/z	linalool primeveroside isomer 2	terpenoid glycosides	C21H36O10	122.907	305.743	157.355	397.808	456.881
12.33_353.1560m/z	an unknown monoterpene glycoside?	terpenoid glycosides	C16H26O7	117.27	171.487	65.0304	167.472	106.224
12.43_467.1327m/z	an unknown flavonolignan?	flavonolignans	C25H22O9	37.032	83.58	273.315	195.434	266.83
13.40_451.1377m/z	unknown		C25H22O8	64.9527	158.539	307.622	376.046	821.843
1.52_308.0900m/z	glutathione	amino acids and peptides	C10H17N3O6S	434.459	660.971	475.367	438.467	269.462
15.66_613.3728m/z	yemuoside I isomer 2	terpenoid glycosides	C64H86O20	0	0.410099	21.3367	4.75679	7.14932
16.34_845.4668m/z	unknown		C53H64O9	0	9.28601	0.688738	14.1586	10.8971
16.36_1181.5707m/z	eupteleasaponin IV isomer 2	triterpenoid saponins	C57H90O24	0	0	1.9965	41.9328	0.0826863
16.37_683.4147m/z	an unknown terpenoid, isomer of 16.69_683.4145m/z	terpenoid	C40H58O9	37.6748	149.117	85.7878	277.983	257.06
16.55_779.4358m/z	unknown		C45H62O11	0	0	7.72204	7.62481	9.26944
16.63_939.4726m/z	unknown		C51H70O16	4.3928	3.07966	29.5053	74.1859	154.984
16.69_683.4145m/z	an unknown terpenoid, isomer of 16.37_683.4147m/z	terpenoid	C40H58O9	0	19.3265	0.893987	1.32808	7.14287
16.89_731.4146m/z	unknown		C44H58O9	74.0912	1173.1	431.906	347.63	461.726
