# Supplementary material for: Metabolite signatures of diverse Camellia sinensis tea populations
Source: Nat Commun. 2020 Nov 4;11:5586. doi: 10.1038/s41467-020-19441-1 (PMC7642434; doi:10.1038/s41467-020-19441-1)
Supplement: Supplementary file 9 — Dataset 6 [file 41467_2020_19441_MOESM9_ESM.xlsx]

## Sheet: Sheet1
Supplementary Data 6. Details of 199 differentially accumulated metabolites (DAMs) detected under NEG mode
Compounds	Metabolite.ID	Metabolite.class	Formula	Group 1	Group 2	Group 3	Group 4	Group 5
1.01_342.1163n	sucrose	carbohydrates	C12H22O11	4578.16	9120.32	12424.2	9806.41	9865.42
1.30_173.0931m/z	theanine isomer	amino acids and peptides	C7H14N2O3	1786.02	1911.06	2061.18	1894.78	993.366
1.40_173.0932m/z	theanine	amino acids and peptides	C7H14N2O3	2749.18	3045.27	3284.52	2949.23	1611.05
1.93_481.0621m/z	hexahydroxydiphenoyl-glucose	ellagitannins	C20H18O14	667.465	18.7718	107.931	28.4926	51.3773
1.95_295.1033m/z	unknown, may be a disaccharide, isomer of 2.23_295.1033m/z	carbohydrates?	C11H20O9	2.25639	7.93191	34.5525	22.5914	87.4998
2.13_611.1444m/z	oxidized glutathione	amino acids and peptides	C20H32N6O12S2	102.481	217.825	175.077	191.522	100.382
2.23_295.1033m/z	unknown, may be a disaccharide, isomer of 1.95_295.1033m/z	carbohydrates?	C11H20O9	0	1.5058	1.2345	5.80217	2.90518
2.42_331.0668m/z	monogalloylglucose isomer 1	hydrolysable tannins	C13H16O10	1409.9	497.595	733.068	728.954	1035.85
2.47_609.1245m/z	theasinensin C	bisflavanols	C30H26O14	0	0.71511	0	0.213181	18.3016
2.89_344.0743n	theogallin	phenolic acids	C14H16O10	31146.8	14975.9	12871.7	8404.87	12089.9
3.19_343.0668m/z	galloylquinic acid	phenolic acids	C14H16O10	29.0193	4.72877	5.49656	1.92676	4.53846
3.29_411.0234m/z				791.872	333.698	521.273	295.624	506.627
3.34_609.1247m/z	prodelphinidin B isomer 1	proanthocyanidins	C30H26O14	163.207	34.5158	7.93408	12.2219	16.0525
3.39_467.1191m/z	gallocatechin hexoside	flavanols	C21H24O12	57.8375	118.877	82.0929	78.3259	83.4327
3.48_609.1246m/z	prodelphinidin B isomer 3	proanthocyanidins	C30H26O14	31.02	110.402	60.5657	97.3233	97.5022
3.57_425.0391m/z				5.70324	3.39269	0.234091	29.1328	94.9943
3.64_345.0824m/z	methyl galloylglucose	hydrolysable tannins	C14H18O10	26.6691	12.7315	2.46212	123.334	272.829
3.83_306.0740n	gallocatechin	flavanols	C15H14O7	16166.9	7079.26	6195	5533.43	6741.12
4.09_473.0724m/z	chicoric acid isomer?	phenolic acids	C22H18O12	141.375	41.277	20.7464	13.6848	20.2833
4.11_593.1297m/z	EC-GC dimer isomer 1	proanthocyanidins	C30H26O13	229.295	17.3856	4.0865	0.4384	5.51593
4.12_609.1246m/z	prodelphinidin B isomer 2	proanthocyanidins	C30H26O14	1335.35	860.269	596.668	584.761	677.504
4.22_357.0824m/z	dihydrocaffeic acid 3-O-glucuronide	phenolic acids	C15H18O10	6.23578	2.92565	0.863029	22.3676	84.153
4.34_353.0874m/z	caffeoylquinic acid	phenolic acids	C16H18O9	263.611	174.766	144.025	130.742	127.618
4.35_593.1298m/z	EC-GC dimer isomer 2	proanthocyanidins	C30H26O13	173.634	9.33311	2.04404	1.1906	3.36752
4.38_761.1356m/z	theasinensin B isomer 1	bisflavanols	C37H30O18	1.60237	12.5375	3.70301	0.308158	22.1067
4.42_483.0777m/z	digalloylglucose isomer 2	hydrolysable tannins	C20H20O14	203.309	38.1097	209.84	98.1563	113.586
4.44_593.1297m/z	EC-GC dimer isomer 3	proanthocyanidins	C30H26O13	137.687	65.9897	56.3778	61.9058	60.5053
4.75_483.0776m/z	digalloylglucose isomer 3	hydrolysable tannins	C20H20O14	271.577	57.7008	275.218	131.714	151.987
4.79_577.1348m/z	procyanidin B1	proanthocyanidins	C30H26O12	139.813	47.8627	29.3713	45.6446	44.5982
4.80_593.1297m/z	EC-GC dimer isomer 4	proanthocyanidins	C30H26O13	1176.52	491.179	377.696	360.726	454.409
4.83_759.1198m/z	theacitrin A	proanthocyanidins	C37H28O18	5.55972	25.9973	6.03898	0.96691	17.6416
4.91_611.1407m/z	epigallocatechin	flavanols	C15H14O7	6664.83	16804.8	15601.2	19654.4	21244.2
4.93_593.1293m/z	EC-GC dimer isomer 5	proanthocyanidins	C30H26O13	1600.13	566.228	396.873	323.003	412.819
5.01_242.0423n	digalloylglucose isomer 1	hydrolysable tannins	C20H20O14	2155.48	9033.64	718.239	368.55	218.486
5.11_577.1348m/z	procyanidin B3	proanthocyanidins	C30H26O12	1200.96	307.386	235.435	351.472	341.637
5.14_381.0712n	galloylprodelphinidin dimer isomer 1	proanthocyanidins	C37H30O18	2918.38	1481.76	1280.19	828.754	1034.63
5.15_337.0926m/z	3-p-coumaroylquinic acid	phenolic acids	C16H18O8	224.19	909.182	1342.92	1377.34	1648.3
5.21_639.1350m/z	unknown		C31H28O15	0	0	0	0	4.71879
5.23_533.1003n	unknown trimeric proanthocyanidin isomer 1	proanthocyanidins	C52H42O25	12.9074	1.44354	0	0.468571	0.214764
5.26_865.1979m/z	procyanidin trimer isomer?	proanthocyanidins	C45H38O18	320.686	66.1857	38.8401	87.0257	81.2621
5.28_213.0226m/z				210.712	300.538	39.0641	23.8264	45.1252
5.33_611.1613m/z	carthamidin diglucoside isomer 1	flavanol glycosides	C27H32O16	214.405	683.773	616.604	389.398	383.691
5.34_290.0791n	catechin	flavanols	C15H14O6	24258.8	4032.69	3625.63	3541.98	3670.33
5.36_183.0298m/z	methylgallate	phenolic acids	C8H8O5	4633.35	1208.24	1888.05	1306.17	1000.62
5.48_457.0773m/z	gallocatechin 3'-O-gallate	flavanols	C22H18O11	220.387	6.27387	3.78989	2.85426	0.286267
5.51_354.0948n	chlorogenic acid	phenolic acids	C16H18O9	6272.49	803.917	265.514	265.936	134.646
5.58_349.0596m/z				78.3203	97.1435	10.3255	2.5917	57.9998
5.77_761.1352m/z	galloylprodelphinidin dimer isomer 2	proanthocyanidins	C37H30O18	40.0928	2.69183	0	0	0
5.78_593.1285m/z	EC-GC dimer isomer 6	proanthocyanidins	C30H26O13	78.2807	13.8813	7.41215	7.59465	8.18612
5.87_581.1508m/z	norrubrofusarin 6-β-gentiobioside	naphthopyranone glycosides	C26H30O15	1707.64	3427.63	3298.4	2298.38	2337.89
5.95_350.1936n	menthanetriol glucoside	terpenoid glycosides	C16H30O8	392.196	162.635	181.053	87.9664	96.1607
6.03_745.1406m/z	(E)GC-(E)CG dimer isomer 1	proanthocyanidins	C37H30O17	2222.36	1560.35	1085.34	1230.02	1445.48
6.05_611.1614m/z	carthamidin diglucoside isomer 2	flavonol glycosides	C27H32O16	372.403	23.8728	813.882	1676.23	2032.36
6.11_337.0926m/z	4-p-coumaroylquinic acid	phenolic acids	C16H18O8	701.102	659.1	723.88	1437.02	1162.75
6.13_595.1663m/z	diglucopyranosyl trihydroxyflavanone	flavanone glycosides	C27H32O15	62.6189	18.8993	640.794	1624.76	1922.3
6.23_593.1501m/z	C-diglucosylapigenin	flavone glycosides	C27H30O15	82.1939	236.506	266.086	154.702	156.879
6.25_290.0794n	epicatechin	flavanols	C15H14O6	116557	48408.2	57998.7	57396.7	52306.4
6.31_529.0644m/z				46.1475	548.098	585.538	306.788	271.775
6.38_795.1775m/z	unknown		C38H36O19	1443.41	2224.46	1837.32	2779.69	3570.15
6.54_449.1083m/z	maesopsin 6-glucoside	aurone glycosides	C21H22O11	130.946	726.83	547.967	404.252	546.688
6.57_551.1402m/z	gentioside?	xanthone glycosides	C25H28O14	735.611	137.841	248.697	171.095	242.09
6.60_491.1402m/z	unknown		C20H28O14	156.618	199.11	148.579	136.28	88.8866
6.63_318.0476n	trigalloylglucose isomer 2	hydrolysable tannins	C27H24O18	9744.12	3326.97	3953.97	1512.23	1156.78
6.65_631.0934m/z	8-C-ascorbylepigallocatechin 3-gallate	flavanols	C28H24O17	82.6651	15.673	56.6714	129.296	165.859
6.67_761.1350m/z	theasinensin B isomer 2	bisflavanols	C37H30O18	34.9325	109.581	37.1475	50.6606	82.9849
6.68_915.1622m/z	3-galloylgallocatechin	flavanols	C22H18O11	18.0039	4.82361	1.34346	0	3.07723
6.78_729.1455m/z	galloylprocyanidin dimer isomer 1	proanthocyanidins	C37H30O16	8493.25	1435.02	1174.86	1070.73	1254.97
6.80_449.0791n	theasinensin F	bisflavanols	C44H34O21	1037.15	671.357	473.499	420.68	520.596
6.90_563.1401m/z	apigenin 6-C-glucoside 8-C-arabinoside	flavone glycosides	C26H28O14	422.044	960.815	1116.71	757.24	717.106
6.92_625.1404m/z	myricetin 3-neohesperidoside or 3-robinobioside	flavonol glycosides	C27H30O17	154.565	135.036	367.05	232.41	347.409
6.95_539.2130m/z	unknown		C26H36O12	3.21755	14.0123	23.2721	39.5295	49.9842
6.98_538.2046n	unknown		C26H34O12	130.358	94.3844	42.0358	16.0026	54.4451
6.99_1033.2033m/z	unknown, isomer of 7.44_517.1053n		C52H42O23	66.9498	5.32485	0	0	0.300824
7.06_416.1674n	phenylethyl primeveroside isomer 2	aromatic alcohol glycosides	C19H28O10	68.1099	360.522	275.17	266.539	362.321
7.10_479.0826m/z	myricetin 3'-glucoside	flavonol glycosides	C21H20O13	1981.65	1578.75	3291.77	2590.17	2937.79
7.20_273.0765m/z	epiafzelechin	flavanols	C15H14O5	663.136	484.192	317.277	471.581	435.965
7.20_771.1983m/z	quercetin 3-O-galactosyl rutinoside	flavonol glycosides	C33H40O21	282.21	934.633	3146.68	4089.53	2123.26
7.33_593.1498m/z	kaempferol deoxyhexose-hexose-deoxyhexose isomer 1	flavonol glycosides	C33H40O19	44.4841	4.01626	123.63	280.834	351.54
7.34_713.1504m/z	fisetinidol-(4α→8)-catechin-3-O-gallate	proanthocyanidins	C37H30O15	811.434	630.779	296.455	551.971	521.06
7.35_771.1985m/z	quercetin 3-O-glucosyl rutinoside	flavonol glycosides	C33H40O21	1642.9	4958.87	15690.5	11010.7	9895.8
7.39_865.1974m/z	procyanidin trimer isomer?	proanthocyanidins	C45H38O18	521.799	309.151	302.376	282.886	237.397
7.42_472.1004n	epigallocatechin 3-(3-O-methylgallate)	flavanols	C23H20O11	577.426	436.858	199.829	3086.12	8095.38
7.44_517.1053n	unknown, isomer of 6.99_1033.2033m/z		C52H42O23	44.8461	0	0	0	0
7.49_521.2020m/z	isolariciresinol glucoside	lignan glycosides	C26H34O11	1.36013	0	0	0	0
7.51_881.1563m/z	epiafzelechin 3-O-gallate-(4β→6)-epigallocatechin 3-O-gallate	proanthocyanidins	C44H34O20	2579.78	1512.12	1180.71	1206.54	1367.33
7.55_394.0530n	tetragalloyl glucose	hydrolysable tannins	C34H28O22	2.31791	0	0	0	0
7.59_615.0988m/z	quercetin galloylglucoside	flavonol glycosides	C28H24O16	63.7396	0	7.49779	34.4313	41.1221
7.61_609.0925m/z	epigallocatechin digallate isomer 1	flavanols	C29H22O15	465.231	93.2666	145.86	434.024	88.6047
7.62_745.1404m/z	(E)GC-(E)CG dimer isomer 2	proanthocyanidins	C37H30O17	151.068	48.464	21.4301	25.0913	34.7701
7.64_477.0670m/z	unknown		C21H28O13	28.6831	20.0798	114.085	30.6662	67.9707
7.67_577.1556m/z	vitexin rhamnoside isomer 1	flavone glycosides	C27H30O14	5.17515	2.38764	106.251	309.118	372.253
7.69_609.1438m/z	rutin	flavonol glycosides	C27H30O16	11904.4	1726.13	2665.56	1859.8	1404.24
7.71_755.2034m/z	kaempferol 3-O-galactosyl rutinoside	flavonol glycosides	C33H40O20	1420.24	5756.05	5139.16	7670.1	4663.34
7.72_823.1907m/z	kaempferol 3-(3",6"-diacetyl-2",4"-di-p-coumaroylrhamnoside)	flavonol glycosides	C43H36O17	0	70.4839	41.1688	93.5756	41.8135
7.80_509.1080n	EC-(4β→8)-ECG-(4β→8)-C	proanthocyanidins	C52H42O22	333.668	16.2676	17.6586	9.36172	25.769
7.82_431.0976m/z	isovitexin	flavone glycosides	C21H20O10	7.9257	67.1769	56.7433	34.5098	40.0003
7.82_745.1401m/z	(E)GC-(E)CG dimer isomer 3	proanthocyanidins	C37H30O17	28.155	9.32697	3.42594	5.52277	8.05162
7.85_442.0901n	epicatechin 3-O-gallate	flavanols	C22H18O10	334280	151298	137580	121634	137861
7.92_609.0940m/z	epigallocatechin digallate isomer 2	flavanols	C29H22O15	452.514	135.862	259.084	179.442	236.809
7.99_755.2038m/z	kaempferol 3-O-glucosyl rutinoside	flavonol glycosides	C33H40O20	3084.13	27501.3	18473.2	11903.5	19217
8.00_464.0948n	quercetin 3-O-glucoside	flavonol glycosides	C21H20O12	7216.09	1158.42	2866.54	1918.06	1709.97
8.02_739.2082m/z	kaempferol deoxyhexose-hexose-deoxyhexose isomer 2	flavonol glycosides	C33H40O19	96.8911	0	46.6918	42.9358	2.40171
8.05_599.1036m/z	(iso)orientin gallate ?	flavones	C28H24O15	15.693	0	6.61735	70.1392	56.9285
8.07_367.0126m/z				0	1640.6	108.487	0	0
8.10_743.1248m/z	theacitrin 3-gallate	proanthocyanidins	C37H28O17	58.5968	49.5515	18.4208	10.8079	21.5701
8.24_449.0791n	ECG-EGCG dimer isomer 2	proanthocyanidins	C44H34O21	294.694	140.55	67.8067	61.6559	90.425
8.26_739.2086m/z	kaempferol 3-neohesperidoside-7-rhamnoside	flavonol glycosides	C33H40O19	1035.86	1.22107	356.914	20.5162	0.368932
8.27_797.2135m/z	kaempferol 3-O-[2"-(4'"-acetyl-rhamnosyl)-6"-glucosyl] glucoside isomer 2	flavonol glycosides	C35H42O21	89.9292	0	1.79937	0	0
8.32_609.1455m/z	quercetin hexose deoxyhexose	flavonol glycosides	C27H30O16	32.899	0	0.0868598	0	0
8.42_593.1505m/z	kaempferol 3-O-rutinoside	flavonol glycosides	C27H30O15	7261.26	4077.53	2366.14	1157.56	1285.46
8.50_447.0927m/z	kaempferol 3-O-galactoside	flavonol glycosides	C21H20O11	1113.84	681.469	663.583	1583.82	999.407
8.52_599.1037m/z	astragalin gallate	flavonol glycosides	C28H24O15	49.9885	0	6.64487	21.2718	54.8843
8.63_449.0753m/z				0.60454	0.392875	0	0	20.4054
8.70_797.2141m/z	kaempferol 3-O-[2"-(4'"-acetyl-rhamnosyl)-6"-glucosyl] glucoside isomer 1	flavonol glycosides	C35H42O21	79.141	23.3308	0	0	0
8.77_448.1001n	kaempferol 3-O-glucoside	flavonol glycosides	C21H20O11	4000.1	2859.42	2374.64	1284.02	1400.89
8.81_849.1666m/z	unknown		C44H34O18	38.9088	33.6155	24.0074	71.4918	71.7797
8.84_729.1456m/z	galloylprocyanidin dimer isomer 2	proanthocyanidins	C37H30O16	317.341	26.7663	22.8013	21.6384	23.8802
8.89_456.1053n	epicatechin 3-(3-O-methylgallate)	flavanols	C23H20O10	227.88	187.404	46.1606	784.107	1666.93
8.94_426.0950n	epiafzelechin 3-gallate	flavanols	C22H18O9	3880.91	2922.22	1489.11	1868.9	2100.68
8.99_441.0815n	epicatechin-(4α→8)-epicatechin 3,3'-digallate	proanthocyanidins	C44H34O20	200.871	397.16	137.836	230.356	319.916
9.07_781.2191m/z	kaempferol deoxyhexose-acetylhexose deoxyhexose isomer 2	flavonol glycosides	C35H42O20	117.181	0	12.6134	0	0
9.31_489.1033m/z	kaempferol 3-(6-acetylgalactoside)	flavonol glycosides	C23H22O12	57.1041	74.74	44.1372	19.8375	51.6085
9.37_441.0818n	digalloylprocyanidin dimer	proanthocyanidins	C44H34O20	504.474	116.207	117.06	85.613	93.6634
9.57_540.1475n	quercetin 3-triglucoside-7-rhamnoside-p-coumaroyl isomer 1	flavonol glycosides	C48H56O28	0	0	0	17.0553	7.91901
9.71_540.1476n	quercetin 3-triglucoside-7-rhamnoside-p-coumaroyl isomer 2	flavonol glycosides	C48H56O28	3.43158	0	0	92.9839	187.449
9.85_1149.5313m/z	an unknown triterpenoid saponin	triterpenoid saponins	C54H86O26	0	0	1.58232	27.2006	14.7004
9.86_540.1477n	quercetin 3-triglucoside-7-rhamnoside-p-coumaroyl isomer 3	flavonol glycosides	C48H56O28	0.227192	0	0	18.4611	43.5639
10.03_525.1431n	quercetin 3-O-(2G-p-coumaroyl-3G-O-β-L-arabinosyl-3R-O-β-D-glucosylrutinoside)	flavonol glycosides	C47H54O27	42.9307	860.131	283.039	409.097	861.608
10.07_517.6463n	quercetin 3-O-(2G-p-coumaroyl-3G-O-β-L-arabinosyl-3R-O-β-D-rhamnosylrutinoside)	flavonol glycosides	C47H54O26	39.0071	3.85746	0	0	0
10.11_917.2348m/z	capilliposide I isomer 2	flavonol glycosides	C48H56O27	1.84631	4.82625	19.0052	26.7403	68.283
10.19_524.1525n	capilliposide II isomer 1	flavonol glycosides	C48H56O26	9.91028	4.51719	4.53084	10.465	127.127
10.21_532.1501n	kaempferol 3-O-β-D-glucopyranosyl(1→4)-[α-L-rhamnopyranosyl(1→6)]-β-D-glucopyranoside-7-O-[2-O-(E)-p-coumaroyl]-β-D-glucopyranoside	flavonol glycosides	C48H56O27	12.5332	2.17152	1.48478	167.49	435.873
10.22_459.1209n	quercetin 3-(6'''-p-coumaroylglucosyl)(1→2)-rhamnoside 7-glucoside isomer 1	flavonol glycosides	C42H46O23	4.15528	18.777	14.7668	30.3317	130.82
10.24_451.1235n	sarmenoside II	flavonol glycosides	C42H46O22	1481.61	0	22.2056	0.464173	98.0719
10.31_609.1247m/z	quercetin 3-(3-p-coumaroylglucoside)?	flavonol glycosides	C30H26O14	52.157	0	11.5372	11.1229	16.043
10.34_1049.2769m/z	camelliquercetiside A	flavonol glycosides	C47H54O27	8.39664	268.542	70.999	104.346	236.101
10.48_517.1448n	camellikaempferoside C isomer 1	flavonol glycosides	C47H54O26	113.769	4182.14	449.639	327.319	1193.93
10.55_443.1260n	kaempferol 3-(4''-(E)-p-coumaroylrobinobioside)-7-rhamnoside isomer 1	flavonol glycosides	C42H46O21	612.247	5.36146	5.97136	0.378461	93.6377
10.61_1133.5362m/z	echinocystic acid 3-O-[β-D-galactopyranosyl(1→2)]-[β-D-glucopyranosyl(1→2)-β-D-galactopyranosyl(1→3)]-β-D-glucuronopyranoside isomer 1	triterpenoid saponins	C54H86O25	0	58.2872	91.785	121.022	89.3279
10.67_901.2399m/z	kaempferol 3-neohesperidoside-7-(2"-p-coumaroylglucoside) isomer 1	flavonol glycosides	C42H46O22	19.5622	131.133	24.4948	58.7025	242.186
10.70_509.1471n	unknown		C54H50O20	75.4572	27.6411	0.713642	0	0
10.74_517.1448n	camellikaempferoside C isomer 2	flavonol glycosides	C47H54O26	5.72281	1459.26	116.861	90.2195	358.901
10.76_483.1294m/z	di-p-cis-coumaroylquinic acid isomer 1	phenolic acids	C25H24O10	5.36811	47.8137	45.5086	63.9726	75.1244
10.80_739.1875m/z	kaempferol coumaroylrutinoside isomer 1	flavonol glycosides	C36H36O17	13.2205	0	0	0.288612	5.37499
10.81_478.2406n	unknown monoterpene glycoside	terpenoid glycosides	C22H38O11	2.22663	3.32307	0.393758	1.62447	19.8164
10.81_917.2350m/z	quercetin 3-(6'''-p-coumaroylglucosyl)(1→2)-rhamnoside 7-glucoside isomer 2	flavonol glycosides	C42H46O23	0	0.760206	0.653981	1.66222	12.5105
10.89_901.2400m/z	kaempferol 3-neohesperidoside-7-(2"-p-coumaroylglucoside) isomer 2	flavonol glycosides	C42H46O22	233.615	0	0.522488	0	20.3423
10.90_436.1180n	camellikaempferoside A isomer 1	flavonol glycosides	C41H44O21	113.917	1616.3	59.4526	45.3133	54.0631
11.00_593.1297m/z	kaempferol coumaroyl hexose	flavonol glycosides	C30H26O13	3.29474	0	17.3221	86.4153	72.2375
11.02_755.1824m/z	6"-(4-hydroxycinnamoyl)astragalin 4'-glucoside	flavonol glycosides	C36H36O18	0	0	0	5.07277	17.2524
11.08_901.2400m/z	kaempferol 3-neohesperidoside-7-(2"-p-coumaroylglucoside) isomer 3	flavonol glycosides	C42H46O22	0	2.83066	0.491305	0	3.3138
11.13_871.2298m/z	camellikaempferoside A isomer 2	flavonol glycosides	C41H44O21	23.007	518.406	7.75567	5.02068	8.343
11.18_1131.5571m/z	calendulaglycoside A 6'-methyl ester	triterpene glycosides	C55H88O24	0	34.8108	1.19009	0.239497	3.35808
11.20_448.2300n	linalool primeveroside isomer 1	terpenoid glycosides	C21H36O10	1807.1	549.043	765.798	559.318	691.185
11.23_443.1260n	kaempferol 3-(4''-(E)-p-coumaroylrobinobioside)-7-rhamnoside isomer 2	flavonol glycosides	C42H46O21	105.676	0	0	0	19.2744
11.26_739.1875m/z	kaempferol coumaroylrutinoside isomer 2	flavonol glycosides	C36H36O17	15.0856	59.3819	3.43973	2.1145	19.6165
11.28_901.2399m/z	kaempferol 3-neohesperidoside-7-(2"-p-coumaroylglucoside) isomer 4	flavonol glycosides	C42H46O22	0.617639	3.7742	0.193051	0.286917	19.3427
11.33_1189.5616m/z	theasaponin A1	triterpenoid saponins	C57H90O26	10.8998	623.531	73.5503	52.2819	193.663
11.36_1133.5360m/z	echinocystic acid 3-O-[β-D-galactopyranosyl(1→2)]-[β-D-glucopyranosyl(1→2)-β-D-galactopyranosyl(1→3)]-β-D-glucuronopyranoside isomer 2	triterpenoid saponins	C54H86O25	0	0	1.75059	3.67578	1.39849
11.38_1175.5458m/z	herniariasaponin isomer	triterpenoid saponins	C56H88O26	0	210.038	193.941	339.819	172.056
11.48_448.2301n	linalool primeveroside isomer 2	terpenoid glycosides	C21H36O10	496.989	1562.45	923.186	1954.07	2269.24
11.73_1043.5052m/z	namonin E?	furostanol saponins	C51H80O22	1.19595	113.108	5.70175	0	8.47251
12.15_395.1374m/z				1.82897	0.914863	0	0	14.3137
12.44_483.1293m/z	di-p-cis-coumaroylquinic acid isomer 2	phenolic acids	C25H24O10	1.31842	89.6807	430.488	332.762	447.57
12.71_395.1374m/z				21.2182	0	0	0	0
13.11_481.1380m/z				54.9518	0	0.33473	0	1.24762
13.14_467.1913m/z	paucin	sesquiterpene lactone	C23H32O10	0	0	0.0139418	1.25161	3.3708
13.24_481.1380m/z				61.4643	6.86683	8.45218	0	19.7783
13.40_467.1343m/z	unknown		C25H24O9	7.19199	144.312	360.654	464.844	1051.18
13.67_1089.5469m/z	saponin 61	triterpenoid saponins	C53H86O23	0	0.898869	0	2.4736	1.26057
13.70_1075.5315m/z	an unknown triterpenoid saponin	triterpenoid saponins	C52H84O23	0	0	7.89164	170.038	2.57134
13.77_1117.5415m/z	camellidin III	triterpenoid saponins	C54H86O24	0	2.01783	55.1925	86.6899	2.50927
14.04_739.1663m/z	2'',4''-Bis-O-(4-hydroxycinnamoyl)astragalin	flavonol glycosides	C39H32O15	32.9415	2.81135	5.57787	0.918953	2.45776
14.37_1088.5391n	sanchakasaponin A	triterpenoid saponins	C53H84O23	0	0	2.72594	29.7579	0.464777
14.42_1059.5365m/z	medicoside I isomer	triterpenoid saponins	C52H84O22	0	5.85495	72.0633	292.781	25.7003
14.47_1085.5159m/z	camellioside C isomer 2	triterpenoids	C53H82O23	0.281103	41.5709	1.44363	0	1.93946
14.75_927.4948m/z	saponin I	triterpenoid saponins	C47H76O18	0.717297	0.910636	2.48207	4.68086	14.2223
14.77_1173.5669m/z	yemuoside I isomer 1	terpenoid glycosides	C57H90O25	1.52738	66.556	6.85894	14.592	35.9086
14.83_1159.5514m/z	an unknown triterpenoid saponin	triterpenoid saponins	C56H88O25	0	95.7446	90.5436	280.899	20.0147
14.94_1057.5213m/z	araloside B isomer	triterpenoid saponins	C52H82O22	0	0	0.219599	15.0692	0
15.42_1173.5674m/z	yemuoside I isomer 3	terpenoid glycosides	C57H90O25	0	0	1.11562	2.58852	0
15.56_1175.5821m/z	asterlingulatoside D	terpenoid glycosides	C57H92O25	0	0	0	3.09951	0
15.62_1101.5465m/z	an unknown triterpenoid saponin	triterpenoid saponins	C54H86O23	0	23.9424	5.56659	24.9668	1.25684
15.65_1173.5669m/z	yemuoside I isomer 2	terpenoid glycosides	C57H90O25	0	0	0.575942	260.969	1.54866
15.84_1195.5503m/z	unknown		C66H84O20	0	0	1.35879	8.61702	0
16.13_1157.5718m/z	eupteleasaponin IV isomer 1	triterpenoid saponins	C57H90O24	0	0	68.079	6.10286	0.401331
16.19_1147.5300m/z	unknown, isomer of 14.50_1147.5363m/z		C58H84O23	1.61007	74.2385	13.5889	4.3891	169.793
16.21_1083.5361m/z	oleiferasaponin C5	triterpenoid saponins	C54H84O22	0	13.2153	1.15186	0.655401	46.3117
16.26_1187.5814m/z	camelliasaponin A1/A2	triterpenoid saponins	C58H92O25	0	0	0.544077	74.7828	0
16.34_1171.5833m/z	3-O-(4-O-[3-hydroxy-3-methylglutaryl])-α-L-arabinopyranosyl-(1→3)-α-L-rhamnopyranosyl-(1→2)-[α-D-glucopyranosyl-(1→4)]-α-L-arabinopyranosyloleanolic acid	triterpenoid saponins	C58H92O24	0	1.45043	4.10461	13.8642	21.1064
16.36_1157.5720m/z	eupteleasaponin IV isomer 2	triterpenoid saponins	C57H90O24	0	1.63748	52.9463	940.74	19.698
16.41_1125.5460m/z	xanifolia-Y3 isomer 1	triterpenoid saponins	C56H86O23	13.2748	127.653	152.821	7.40769	617.467
16.41_1189.5400m/z	unknown		C60H86O24	14.906	677.255	72.4024	21.0108	237.335
16.54_1057.4992m/z	unknown		C55H78O20	1.67859	98.6822	0	0.952305	4.22244
16.64_1147.5298m/z	unknown, isomer of 14.50_1147.5363m/z		C58H84O23	123.908	244.478	90.938	0	121.876
16.69_1125.5461m/z	xanifolia-Y3 isomer 2	triterpenoid saponins	C56H86O23	13.3145	461.153	53.7721	21.8991	255.846
16.80_1131.5352m/z	tragopogonsaponin E	triterpenoid saponins	C58H84O22	122.93	1685.48	375.197	34.5026	350.865
16.81_1015.4888m/z	tencissoside C isomer 2	polyoxypregnane glycosides	C53H76O19	104.674	9.25713	1.80479	0	1.40464
16.98_999.4939m/z	unknown		C53H76O18	188.974	320.77	22.4587	4.33907	28.1983
