# Supplementary material for: Metabolite signatures of diverse Camellia sinensis tea populations
Source: Nat Commun. 2020 Nov 4;11:5586. doi: 10.1038/s41467-020-19441-1 (PMC7642434; doi:10.1038/s41467-020-19441-1)
Supplement: Supplementary file 10 — Dataset 7 [file 41467_2020_19441_MOESM10_ESM.xlsx]

## Sheet: Sheet1
Supplementary Data 7. List of abbreviated and full names of the annotated metabolites included in Fig.4c
Metabolite.ID	Abbreviation
monogalloylglucose isomer 1	Monogalloyl Glu
kaempferol 3-(4-(E)-p-coumaroylrobinobioside)-7-rhamnoside isomer 1	LMPK12111706 isomer 1
kaempferol 3-neohesperidoside-7-rhamnoside	Kae 3-Neo-7-Rham
tricetin	Tricetin
epiafzelechin	EA
fisetinidol-(4α→8)-catechin-3-O-gallate	Fisetinidol−(4α→8)−catechin−3−O−gallate
quercetin 3−(2−p−hydroxybenzoyl−4−p−coumaroylrhamnoside)	Que 3−(2−p−hydroxybenzoyl−4−p−CoumRham)
sarmenoside II	Sarmenoside II
(E)GC−(E)CG dimer isomer 1	(E)GC−(E)CG dimer isomer 1
epiafzelechin 3-O-gallate-(4β→6)-epigallocatechin 3-O-gallate	EAG−(4β→6)−EGCG
procyanidin B3	Procyanidin B3
digalloylprocyanidin dimer	Digalloyl PC dimer
EC-(4β→8)-ECG-(4β→8)-C	EC-(4β→8)-ECG-(4β→8)-C
galloylprocyanidin dimer isomer 1	Galloylprocyanidin dimer isomer 1
gallocatechin 3'-O-gallate	GC 3'−O−gallate
galloylprocyanidin dimer isomer 2	Galloylprocyanidin dimer isomer 2
gentioside?	Gentioside
hexahydroxydiphenoyl−glucose	HHDP−Glu
ribonic acid	Ribonic acid
epigallocatechin digallate isomer 2	EGCDG isomer 2
linalool primeveroside isomer 1	Linalool Prim isomer 1
epicatechin	EC
quercetin 3−O−glucoside	Que 3−Glu
methylgallate	MG
rutin	Rutin
procyanidin trimer isomer 2?	a possible PC trimer isomer
theogallin	Theogallin
EC−GC dimer isomer 5	EC−GC dimer isomer 5
EC−GC dimer isomer 4	EC−GC dimer isomer 4
epicatechin 3−O−gallate	ECG
catechin	C
chlorogenic acid	Chlorogenic acid
trigalloylglucose isomer 2	Trigalloyl Glu isomer 2
kaempferol 3−O−rutinoside	Kae 3-Rut
kaempferol 3−O−glucoside	Kae 3-Glu
epiafzelechin 3−gallate	EAG
ECG−EGCG dimer isomer 1	ECG−EGCG dimer isomer 1
gallocatechin	GC
theasinensin F	Theasinensin F
EC−EGCG dimer	EC−EGCG dimer
theanine	Theanine
apigenin 6−C−glucoside 8−C−arabinoside	Api 6−C−Glu 8−C−Arab
carthamidin diglucoside isomer 1	Carthamidin diGlu isomer 1
Norrubrofusarin 6-β-gentiobioside	Norrubrofusarin 6-β-gentiobioside
tragopogonsaponin E	Tragopogonsaponin E
camelliaside B	Camelliaside B
herniariasaponin isomer	Herniariasaponin isomer
maesopsin 6−glucoside	Maesopsin 6−Glu
kaempferol 3−O−glucosyl rutinoside	Kae 3−O−Glu Rut
theasinensin A	Theasinensin A
prodelphinidin A2 3−gallate	Prodelphinidin A2 3−gallate
digalloylglucose isomer 1	Digalloyl Glu isomer 1
prodelphinidin B isomer 2	PD dimer isomer 2
galloylprodelphinidin dimer isomer 1	Galloylprodelphinidin dimer isomer 1
theobromine	Theobromine
glutathione	Glutathione
kaempferol 3−O−[2−(4−acetyl−rhamnosyl)−6−glucosyl] glucoside isomer 1	LMPK12111963 isomer 1
camellikaempferoside A isomer 1	Camellikaempferoside A isomer 1
camellikaempferoside A isomer 2	Camellikaempferoside A isomer 2
3−galloylgallocatechin	GCG
kaempferol 3−O−[2−(4−acetyl−rhamnosyl)−6−glucosyl] glucoside isomer 2	LMPK12111963 isomer 2
(E)C−(E)CG dimer	(E)C−(E)CG dimer
xanifolia−Y3 isomer 2	Xanifolia−Y3 isomer 2
theasaponin A1	Theasaponin A1
camellikaempferoside C isomer 1	Camellikaempferoside C isomer 1
camellikaempferoside C isomer 2	Camellikaempferoside C isomer 2
epigallocatechin digallate isomer 1	EGCDG isomer 1
4−p−coumaroylquinic acid	4−p−COQ
kaempferol 3−O−galactoside	Kae 3−Gal
medicoside I isomer	Medicoside I isomer
eupteleasaponin IV isomer 2	Eupteleasaponin IV isomer 2
myricetin 3−glucoside	Myr 3−Glu
xanifolia−Y3 isomer 1	Xanifolia−Y3 isomer 1
capilliposide II isomer 1	Capilliposide II isomer 1
kaempferol 3−neohesperidoside−7−(2−p−coumaroylglucoside) isomer 1	Kae 3−Neo−7−(2−p−CoumGlu) isomer 1
epicatechin 3−(3−O−methylgallate)	ECG3"Me
quercetin 3−triglucoside−7−rhamnoside−p−coumaroyl isomer 2	Que 3−triGlu−7−Rham−p−Coum isomer 2
epigallocatechin 3−(3−O−methylgallate)	EGCG3"Me
kaempferol 3-O-(β-D-xylopyranosyl(1→3)-(4-O-E-p-coumaroyl-α-L-rhamnopyranosyl(1→2))[β-D-glucopyranosyl(1→6)]-β-D-galactopyranoside)-7-O-(α-L-rhamnopyranoside)	Kae 3−O−β−D−Glu(1→4)−[Rham(1→6)]−Glu−7−O−[p−Coum]−Glu
kaempferol 3−O−galactosyl rutinoside	Kae 3−Gal−Rut
linalool primeveroside isomer 2	Linalool Prim isomer 2
epigallocatechin	EGC
quercetin 3-O-(2G-p-coumaroyl-3G-O-β-L-arabinosyl-3R-O-β-D-glucosylrutinoside) isomer	Que 3−O−(p−Coum−Arab−Glu−Rut)
carthamidin diglucoside isomer 2	Carthamidin diGlu isomer 2
diglucopyranosyl trihydroxyflavanone	diGlu trihydroxyflavanone
vitexin rhamnoside isomer 2	Vitexin Rham isomer 2
3−p−coumaroylquinic acid	3−p−COQ
di−p−cis−coumaroylquinic acid isomer 2	di−p−cis−COQ isomer 2
quercetin 3−O−galactosyl rutinoside	Que 3−Gal−Rut
sucrose	Sucrose
quercetin 3−O−glucosyl rutinoside	Que 3−Glu−Rut
