# Supplementary material for: Metabolite signatures of diverse Camellia sinensis tea populations
Source: Nat Commun. 2020 Nov 4;11:5586. doi: 10.1038/s41467-020-19441-1 (PMC7642434; doi:10.1038/s41467-020-19441-1)
Supplement: Supplementary file 12 — Source data [file 41467_2020_19441_MOESM12_ESM.zip]

Archive with 32 entries (31 files):
- SourceData/
- __MACOSX/._SourceData
- SourceData/Fig2b.zip
- SourceData/Fig2a.zip
- __MACOSX/SourceData/._Fig2a.zip
- SourceData/.DS_Store
- __MACOSX/SourceData/._.DS_Store
- SourceData/Fig3a.zip
- __MACOSX/SourceData/._Fig3a.zip
- SourceData/Fig4f.xlsx
- __MACOSX/SourceData/._Fig4f.xlsx
- SourceData/Fig5b.xlsx
- __MACOSX/SourceData/._Fig5b.xlsx
- SourceData/Fig4d.xlsx
- __MACOSX/SourceData/._Fig4d.xlsx
- SourceData/Fig3c.xlsx
- __MACOSX/SourceData/._Fig3c.xlsx
- SourceData/Fig3b.xlsx
- __MACOSX/SourceData/._Fig3b.xlsx
- SourceData/Fig4e.xlsx
- __MACOSX/SourceData/._Fig4e.xlsx
- SourceData/Fig5c.xlsx
- __MACOSX/SourceData/._Fig5c.xlsx
- SourceData/Fig3e.xlsx
- __MACOSX/SourceData/._Fig3e.xlsx
- SourceData/Fig5d.xlsx
- __MACOSX/SourceData/._Fig5d.xlsx
- SourceData/Fig4c.xlsx
- __MACOSX/SourceData/._Fig4c.xlsx
- SourceData/Fig3d.xlsx
- __MACOSX/SourceData/._Fig3d.xlsx
- SourceData/Fig1b.zip
