# Supplementary material for: Metabolite signatures of diverse Camellia sinensis tea populations
Source: Nat Commun. 2020 Nov 4;11:5586. doi: 10.1038/s41467-020-19441-1 (PMC7642434; doi:10.1038/s41467-020-19441-1)
Supplement: Supplementary file 12 — Source data [file 41467_2020_19441_MOESM12_ESM.zip › SourceData/Fig4f.xlsx]

## Sheet: Fig4f
Sample ID	caffeine
S1	250865
S2	288504
S4	273853
S5	319441
S6	280655
S7	308875
S8	280794
S9	339936
S10	277432
S12	271917
S13	239106
S14	327172
S20	271045
S21	284647
S22	308297
S36	298226
S38	285832
S40	259987
S41	207521
S42	210219
S43	199972
S44	256954
S45	253369
S46	189192
S47	193342
S48	231162
S49	184817
S50	200024
S51	241670
S52	183646
S53	204749
S54	179723
S55	173747
S56	203252
S57	199472
S58	212789
S59	149816
S60	109794
S61	117809
S62	193270
S63	193092
S64	182068
S65	191365
S66	161859
S67	210601
S68	188349
S69	160547
S70	217297
S71	269097
S73	270459
S74	279196
S75	289977
S76	284882
S77	251183
S78	289815
S79	259122
S80	220989
S81	246296
S82	283468
S83	241875
S84	289096
S85	271502
S86	263175
S87	251838
S88	301780
S89	241638
S90	264627
S91	259838
S92	261826
S93	239229
S94	244077
S95	247811
S96	227990
S97	276089
S98	241754
S99	302539
S100	285887
S101	289099
S102	210799
S103	264766
S104	284972
S105	265165
S106	270638
S107	284643
S108	257187
S109	229723
S110	302134
S111	268128
S112	331230
S113	315433
S114	304417
S115	279894
S116	309989
S117	292654
S118	253830
S119	245261
S120	288024
S121	272241
S122	237645
S123	269975
S124	258778
S126	298243
S127	239093
S129	314152
S131	144707
S132	248086
S133	280282
S134	304229
S135	260316
S136	234810
S137	288682
S138	279002
S140	286166
S141	210345
S142	229128
S143	267910
S144	312035
S145	283023
S146	232027
S147	259972
S148	249810
S149	275050
S150	279227
S151	242913
S152	271898
S153	264154
S154	249712
S155	276767
S156	286370
S157	227645
S158	290072
S159	167602
S160	268659
S161	294695
S162	236807
S164	263076
