# Supplementary material for: Metabolite signatures of diverse Camellia sinensis tea populations
Source: Nat Commun. 2020 Nov 4;11:5586. doi: 10.1038/s41467-020-19441-1 (PMC7642434; doi:10.1038/s41467-020-19441-1)
Supplement: Supplementary file 12 — Source data [file 41467_2020_19441_MOESM12_ESM.zip › SourceData/Fig5b.xlsx]

## Sheet: fig5b
gene	S1	S10	S100	S101	S102	S103	S104	S105	S106	S107	S108	S109	S110	S111	S112	S113	S114	S115	S116	S117	S118	S119	S12	S120	S121	S122	S123	S124	S126	S127	S129	S13	S131	S132	S133	S134	S135	S136	S137	S138	S14	S140	S141	S142	S143	S144	S145	S146	S148
TEA000223	16.34	33.43	13.18	52.63	9.56	12.4	15.32	11.16	36.26	12.09	16.93	30.01	18.88	7.31	46.05	12.35	7.53	0.91	10.33	7.94	7.62	6.19	24.49	1.88	0.55	4.32	6.96	9.04	6.72	10.92	3.43	14.21	8.71	3.13	27.55	24.5	9.87	9.39	14.7	24.92	52.18	27.13	7.98	15.55	22.04	14.29	18.45	6.84	2.44
TEA003159	3.82	3.93	0	3.94	5.28	10.59	6.23	6.65	3.73	2.8	2.48	1.72	4.86	2.07	7.67	0.02	1.14	0.28	1.26	2.92	3.75	3.44	3.27	4.89	6.74	2.01	4.64	0.13	0.21	4.94	0.07	1.43	0.01	0.11	7.99	5.05	8.08	8.6	5.38	5.42	5.28	5.21	10.48	5.89	0.27	2.88	0.08	0.13	0.02
TEA006643	1325.07	921.31	695.81	1073.12	719.3	970.01	777.95	584.39	1198.36	1189.87	476.93	1015.23	482.78	1238.19	400.11	503.66	340.13	302.27	278.25	166.53	416.99	202.25	1393.33	211.72	83.46	905.87	884.84	1182.13	2286.01	513.52	277.13	922.53	595.13	218.95	868.3	766.58	545.29	816.29	571.97	1274.93	1234.59	915.61	878.56	1862.38	897.36	353.54	745.04	774.86	637.6
TEA006896	1.72	0.51	0.58	0.52	0.32	0.39	1.67	1.4	0.86	0.5	0.85	0.61	0.52	0.98	0.43	1.98	1.22	0.98	0.54	0.46	0.1	0.38	0.56	0.72	0.45	0.85	1.16	0.93	1.07	1.33	1.23	0.88	1.42	0.62	0.41	0.54	0.13	0.89	0.5	0.68	0.61	0.53	0.31	0.44	1.03	0.95	1.28	1.82	0.88
TEA009664	10.9	19.65	12.82	34.15	12.36	16.86	15.68	21.97	24.11	14.89	10.96	15.68	12.44	10.94	27.67	14.38	11.96	1.34	14.88	3.95	7.35	2.17	16.75	3.1	0.45	6.28	11.67	9.62	10.29	20.67	7.46	14.49	17.75	17.9	19.27	19.56	5.68	7.28	14.82	16.11	21.32	12.2	7.49	16.49	36.99	19.34	22.64	11.04	2.81
TEA010054	12.79	1.71	0.61	1.24	0.58	2.24	37.44	52.48	1.68	3.38	1.2	1.07	1.4	47.26	0.71	7.52	10.69	0.3	0.11	0.64	0.28	0.78	1.62	0.26	0.58	20.48	26.59	86.29	47.05	18.98	47.85	25.83	156.64	6.55	0.28	0.48	1.62	0.34	0.53	0.34	1.93	3.64	0.77	0.65	29.01	40.32	41.51	51	8.13
TEA010278	61.92	37.3	37.83	60.77	51.95	65.15	58.04	25.63	32.62	42.04	30.78	29.46	69.82	16.71	61.94	30.88	24.23	25.47	48.85	33.68	20.46	28.48	44.27	88.21	57.52	0.68	22.53	0.08	6.1	34.59	3.14	75.13	27.72	1.72	19.51	25.57	33.86	47.79	39.8	23.68	67.25	44.13	39.74	57.61	0.5	0.02	7.75	0.1	6.64
TEA010322	52.1	58.73	59.05	45.63	41.42	56.31	82.02	59.56	51.31	178.95	30.21	73.58	42.21	68.32	24.7	39.65	40.83	26.36	34.41	15.59	17.15	20.69	44.47	56.54	13.87	30.42	42.29	101.1	91.9	546.78	18.15	39.46	24.99	12.7	60.16	42.86	34.34	36.4	22.5	46.89	57.27	45.18	34.42	32.78	761.23	388.5	669.37	71.73	19.78
TEA010588	0.18	0.1	0.12	0.08	0.29	0.19	0.03	0.05	0.18	0.05	0.26	0.09	0.02	0.39	0	0.46	0.26	0.13	1.26	0.29	0.56	0.23	0.02	0.41	1.27	0.16	0.33	0.87	0.68	0.11	0.58	0.05	0.07	0.11	0	0.28	0.89	0.63	0.61	0.2	0.07	0.76	0.23	1.04	0.03	0.17	0.06	1.3	0.14
TEA012581	2.48	1.72	0.49	0.69	0.28	1.7	6.1	8.83	0.98	0.86	1	0.37	1.83	4.6	10.95	4.36	1.81	0.31	0.24	0.27	0.12	0.25	0.82	3.7	3.9	7.44	8.65	15.65	7.77	5.59	8.81	4.15	11.63	2.95	3.4	1.46	2.3	0.86	1.79	0.25	1.84	0.98	0.94	3.76	7.83	9.18	9.4	7.63	1.51
TEA013315	1112.83	2784.12	2749.1	1591.3	1793.74	1218.26	1599.74	538.56	982.57	923.98	1243.8	2436.74	1089	899.42	1448.74	827.01	1027.98	1902.7	1225.61	1248.05	1527.93	1469.24	3491.73	541.37	1052.19	254.76	671.35	305.92	368.21	194.22	139.21	1378.22	166.94	161.44	1658.99	1274.2	1264.98	1314.44	1810.82	1747.7	1933.42	2355.77	2235.01	1975.18	242.11	865.21	134.89	232.57	781
TEA014864	759.29	725.17	356.92	568.79	542.21	564.01	719.25	507.98	514.23	668.73	334.35	692.01	451.33	698.19	322.82	471.81	218.12	259.68	250.04	228.12	316.52	307.45	1082.28	149.24	76.49	547.09	522.89	768.53	874.77	323.2	334.53	460.53	279.29	264.21	507.56	323.19	334.05	228.02	339.8	535.01	921.25	419.75	382.27	760.39	887	425.62	620.49	477.78	227.89
TEA015176	2.29	0.05	0.09	0.21	0.27	0.15	0.25	0.55	0.08	0.05	0.13	0.24	0.03	0.51	0.05	2.83	0.57	0.05	0.03	0.06	0.08	0.02	0.08	0.03	0.03	0.09	0.08	0.53	1.19	0.53	0.52	0.17	4.01	0.67	0.02	0.01	0.04	0.02	0.05	0.01	0.11	0	0.05	0.01	0.64	0.28	0.37	0.75	1.71
TEA015580	594.22	330.14	228.21	489.53	543.76	366.16	554.85	576.42	437.49	592.11	395.42	543.45	300.52	487.97	334.54	390.06	357.79	301.91	410.68	343.16	231.7	236.11	306.38	335.77	169.17	477.84	426.42	733.85	731.93	527.52	491.63	492.25	773.77	297.93	465.83	384.35	267.51	238.04	282.33	300.22	348.33	277.53	481.48	339.63	805.47	603.49	744.38	461.22	545.28
TEA015762	0.53	4.96	0.84	1.15	0.11	0.58	2.48	0.01	0.45	0.24	0.63	0.6	0.23	0	0.17	0.1	0.75	0.39	0.18	0.53	0.17	0.46	2.28	0.19	0.04	0	0.97	3.12	2.07	0.31	0	2.15	0.02	0.24	3.73	0.88	0.47	1.33	1.72	1.1	2.37	0.46	1.29	3.11	0	0	0.01	3.57	0
TEA016193	77.6	107.59	135.11	889.8	956.01	922.73	886.52	1045.51	1097.44	626.41	1179.65	652.7	1557.08	929.26	1115.68	883.67	163.22	118.54	168.51	83.76	81.39	72.33	39.47	244.68	87.69	912.17	909.75	1157.99	442.23	378.19	198.03	364.18	510.58	1049.13	152.93	255.39	235.76	46.08	57.69	56.72	97.9	103.31	44.07	36.5	369.43	1032.65	203.46	275.75	301.34
TEA016463	15.76	40.84	23.03	39.5	14.6	19.96	24.02	35.81	25.59	39.76	13.1	17.82	13.36	9.94	21.4	19.74	15.35	1.28	39.31	4.43	8.73	4.4	26.46	3.3	0.4	15.77	20.46	15.61	15.98	37.53	13.45	41.61	34.24	17.94	20.08	19.94	9.02	7.51	16.56	17.39	35.42	16.92	9.13	16.71	63.25	38.15	38.96	17.86	2.26
TEA016469	3.08	5.37	4.41	27.47	6.2	6.82	2.58	5.68	16.35	3.7	5.83	14.92	3.88	2.59	13.35	6.05	7.15	0.45	6.64	1	4.28	0.97	7.89	0.6	0.15	1.24	2.07	3.59	4.51	9.29	1.58	7.44	6.47	6.7	9.09	12.03	2.98	2.14	7.04	8.01	11.05	7.75	2.39	4.58	13.73	7.84	8.98	2.31	1.24
TEA016772	2.62	3.79	2.91	4.58	1.54	1.98	1	2.08	2.47	1.48	4.6	1.27	0.67	2.16	3.11	0.85	0.89	3.83	1.99	0.93	0.7	3.55	5.11	4.96	1.96	1.89	1.35	5.19	19.78	1.29	5.99	1.7	2.18	2.72	0.81	1.54	0.83	2.63	2.18	2.03	2.35	7.23	1.17	3.75	1.32	2.25	5.95	1.01	2.64
TEA018665	180.78	113.49	59.56	51.58	61.03	35	76.8	21.44	49.4	19.96	65.38	68.53	76.21	44.67	25.18	59.97	52.82	21.17	41.71	53.79	25.94	103.81	165.76	40.65	8.27	12.89	43.09	14.57	19.88	26.13	7.8	102.5	6.51	6.82	41.47	20.25	49.93	29.66	67.21	60.35	238.05	56.59	78.55	80.68	12.44	8.12	12.55	10.13	44.38
TEA021522	0.44	0.89	1.28	3.37	0.66	0.55	2.88	1.06	0.69	0.31	1.23	0.86	0.99	0.86	2.29	3.71	2.44	3.32	1.05	2.34	0.29	0.91	0.2	3.53	2.87	1.04	1.17	0.48	1.08	0.65	1.34	0.37	0.88	1.02	1.69	1.24	1.75	3.94	2.69	1.41	0.57	2.01	0.62	3.74	1.32	1.23	1.48	0.99	0.82
TEA022559	0.12	0.05	0.08	0.08	0.05	0.08	0.16	0.86	0.11	0.08	0.11	0.19	0.07	0.72	0.26	0.56	0.19	0.11	0.01	0.05	0.08	0.01	0.02	0.05	0.08	0.02	0.13	1.33	0.32	0.23	1.6	1.34	29.6	0.3	0.21	0.08	0.08	0.05	0.13	0.08	0.06	0.01	0.03	0.09	0.2	0.49	0.98	0.47	0.08
TEA023243	822.42	534.32	667.44	532.35	553.73	525.83	363.5	299.78	235.07	435.47	216.88	516.98	315.21	498.51	153.85	371.43	179.29	197.92	143.89	156.6	129.43	162.08	941.25	136.55	65.87	470.42	603.65	310.72	748.03	241.72	204.42	577.3	125.28	141.81	653.88	276.84	308.1	348.45	434.66	932.58	1211.25	542.29	1047.26	1216.6	256.14	228.87	334.54	387.78	160.44
TEA023331	43.74	187.43	85.25	116.91	6.65	13.52	28.79	112.14	14.21	124.71	41.34	41.81	144.46	61.77	86.12	140.35	76.72	70.22	38.91	36.74	20.84	7.73	169.82	40.07	29.87	80.21	121.54	77.13	122.21	38.47	21.2	80.25	40.61	36.61	133.42	30.96	59.48	22.4	130.94	107.59	208.47	17.89	55.86	137.09	153.05	78.83	66.28	41.8	86.59
TEA023333	598.49	418.92	349.83	848.37	797.84	679.97	454.8	508.61	554.22	740.34	335.11	621.62	512.63	922.4	353.23	440.83	303.33	252.89	212.64	287.92	194.45	301.35	923.82	169.9	94.75	397.98	487.35	435.79	788.85	423.43	356.39	315.31	351.14	179.83	511.84	423.07	286.87	153.78	474.01	847.3	526.54	702.85	646.14	833.67	659.9	289.07	406.7	340.54	408.58
TEA023340	2720.21	1848.29	1198.1	1945.56	1997.99	1733.83	2034.92	1445.98	1296.45	2651.64	1320.55	2356.12	1388.02	3181.57	1062.83	1459.25	925.89	650.88	668.54	766.32	440.85	632.86	2411.15	478.52	239.89	1903.35	1951.71	2654.72	3410.02	1414.94	497.06	1381.18	741.06	648.42	1942.51	1338.89	1350.24	722.78	1351.83	2541.78	2048.33	1527.82	2122.03	2337.27	2288.99	881.76	1541.17	2170.41	1669.43
TEA023790	1737.94	1219.44	715.85	1049.75	824.37	964.25	954.61	669.86	674.57	836.33	312.21	635.02	605.78	945.63	290.87	519.66	495.95	548.92	275.02	432.34	187.46	282.23	1383.34	302.39	246.65	865.88	836.59	971.7	1555.94	769.81	684.97	769.83	582.16	219.69	941.94	732.49	716.48	984.55	767.56	1135.93	1403.76	1167.31	1116.31	1983.18	1154.82	534.63	911.44	1093.57	392.04
TEA023829	2.06	57.77	33.93	15.55	3.92	4.96	5.94	2.26	11.96	12.22	3.21	21.57	1.35	1.13	11.09	4.04	4.31	12.86	2.81	6.45	5.82	6.6	24.59	5.54	1.28	0.03	12.48	0.01	0.17	0.03	0.42	1.43	0.04	0.27	31.22	9.43	7.95	9.7	11.25	24	28.2	6.15	25.61	10.46	0.07	0.22	1.18	0.03	4.46
TEA024587	309.24	185.61	178.22	210.68	200.33	143.08	215.01	132.35	162.99	218.2	119.89	234.96	152.15	200.26	53.71	124.75	83.4	58.94	75.88	94.3	73.5	43.48	441.64	78.2	54.93	299.51	311.61	181.65	244.3	124.19	140.64	265.62	110.41	101.41	226.8	179.21	95.81	118.68	171.92	261.87	430.66	213.08	225.21	459.72	149.99	116.06	178.44	173.44	131.16
TEA026458	124.57	97.2	62.25	85.54	73.2	62.79	92.75	77.56	82.48	85.88	30.67	24.63	55.72	44.96	59.31	54.48	43.17	23.12	89.42	19.41	13.33	9.25	125.31	50.94	9	36.96	32.63	43.61	53.64	50.93	33.27	96.64	104.4	12.83	75.49	35.37	34.16	55.79	42.94	73.88	193.52	130.86	58.79	108.36	142.48	46.48	177.08	80.33	35.13
TEA027582	2610.84	3092.9	2963.44	2001.26	1260.6	1499.91	1590.72	1378.95	1498.8	2479.98	752.89	1783.03	1081.58	2192.98	974.82	1496.45	2164.86	1284.46	1374.17	809.51	1434.04	1074.89	3265.77	1919.28	661.74	2077.25	1576.52	3726.91	7391.1	3319.78	4510.97	3546.45	3493.63	2324.31	2217.61	1770.2	1342.52	2053.7	2720.12	3941.23	3262.83	2562.56	3493.41	4516.13	4243.65	2466.07	7213.43	5513.99	2933.76
TEA028049	19.51	6.04	22.34	46.83	30.06	47.81	8.41	80.68	55.48	43.98	24.18	30.3	19.09	39.24	49.2	31.3	18.1	11.1	9.7	12.84	8.17	12.09	9.64	11.32	24.36	30.87	32.71	62.06	31.53	32.84	49.21	17.43	62.61	12.81	16.88	19.91	5.26	14.42	23.71	11.69	9.3	18.49	22.61	23.71	31.11	27.85	42.21	29.38	9.37
TEA028051	4.79	1.45	5.72	7.37	6.46	10.94	7.57	30.46	12.7	25.96	9.02	7.17	8.95	15.95	19.68	13.64	7.57	4.05	2.92	0.99	1.76	0.84	1.43	1.69	10.85	9.66	13.92	24.65	12.7	16.69	22.57	11.6	24.19	6.53	3.66	10.95	1.67	3.44	11.72	1.72	1.7	3.48	3.99	5.3	17.26	14.1	19.6	14.62	4.25
TEA030024	7.3	0.06	0.21	0.07	0.04	6.63	32.29	32.18	0.25	1.48	0.11	0.23	9.65	22.12	1.58	9.36	3.98	0.12	0.16	0.04	0.03	0.04	0.11	0.2	0.4	19.81	16.86	74.24	33.33	27.15	72.38	20.05	64.49	8.95	0	0.71	0.11	0.03	0.12	0.05	0.1	0.15	4.08	2.94	32.73	35.55	47.09	41.39	2.86
TEA031206	8.74	4.99	21.94	12.9	15.02	21.3	6.99	34.88	23.78	10.54	33.08	13.96	80.89	12.21	235.17	27.54	87.8	16.68	88.99	48.78	19.93	22.83	0.76	80.86	150.28	9.51	4.94	1.44	14.66	5.97	40.08	16.89	49.99	102.29	12.1	12.02	53.87	25.25	38.92	7.82	1.17	35.17	1.87	5.58	36.08	83.57	164.39	2.74	13
TEA032991	44.86	41.61	194.48	63.67	59.41	82.1	51.87	67.27	91.3	51.11	68.81	42.09	89.35	91.46	88.02	46.41	136.88	77.26	86.18	137.06	93.82	203.05	38.96	261.75	376.28	47.84	32.32	20.76	36.85	83.36	68.88	69.52	38.78	172.1	75.54	78.83	189.96	66.66	105.86	92.94	35.33	141.07	62.2	42.68	68.41	181.81	110.06	25.41	93.98
TEA033023	27.36	44.31	52.02	35	21.49	4.25	17.12	9.74	32.45	12.27	16.93	19.64	32.72	9.48	19.04	8.13	13.69	15.52	13.5	17.96	21.53	27.4	34.27	20.89	18.94	8.33	18.34	4.84	15.38	8.29	4.31	20.59	7.71	1.26	34.98	23.78	24.31	41.72	25.22	39.15	36.37	27.65	35.33	37.43	8.89	12.82	5.26	5.46	13.38
TEA034002	0.69	0.07	0.33	0.99	0.81	1.19	0.27	0.05	0.68	1.42	0.62	1.66	0.03	1.01	0.79	1.01	0.14	0.13	0.19	0.23	0.19	0.6	0.65	0.35	0.36	0.21	0.02	0.27	0.43	0.96	0.09	0.94	0.08	0.14	0.06	0.03	0.24	0.1	0.23	0.34	0.03	0.04	0.17	0.35	0.09	0.03	0.27	0.1	0.58
TEA034003	489.32	417.03	293.69	289.33	162.46	411.99	389.17	412.38	334.6	449.32	220.43	283.17	251.5	450.75	210.75	365.05	361.44	269.56	353.1	200.84	190.05	250.38	674.78	219.54	145.15	346.32	338.38	587.16	975.78	457.4	492.12	284.8	354.38	400.34	418.54	361.25	307.62	410.95	385.29	657.8	530.38	462.77	579.82	676.73	699.01	369.79	479.43	592.62	406.12
TEA034006	1.34	1.25	3.36	2.43	0.95	1.99	1.19	2.51	2.69	0.79	1.35	1.54	0.63	1.61	1.73	2.97	1.9	2.01	3.11	1.59	0.29	1.5	0.78	3.59	2.53	0.54	0.27	0.32	0.2	0.8	0.69	0.62	0.76	1.17	0.76	2.74	0.49	1.07	0.15	0.56	0.73	0.51	0.16	1.02	0.69	0.68	0.81	0.26	0.6
TEA034016	13.55	5.93	5.84	2.97	6.97	1.94	3.02	9.23	6.19	7.84	4.17	9.37	2.94	5.84	4.13	9.26	9.6	6.22	20.33	3.54	1.76	1.88	21.32	1.75	1.14	13.7	5.84	18.46	38.79	6.38	6.04	16.3	8.6	6.86	4.83	4.85	3.2	1.16	3.31	5.61	14.22	3.2	4.14	2.44	30.6	4.59	23	8.09	6.68
TEA034025	0.23	0.11	0.02	1.03	0.52	0.57	0.04	0.01	0.03	0.44	0.32	1.55	0.84	0.04	0.03	0.36	0.53	0.01	0.01	0.5	0.63	0.85	0.28	0.01	0.1	0.22	0.22	0	0	0.01	0	0.05	0	0.11	0.04	0.66	0	0.01	0.56	0.01	0.4	0.24	0.9	0.29	0	0.01	0	0.01	0.03
TEA034034	0.54	0.9	1.53	0.12	0.24	0.03	0.63	0.12	0.29	0.52	0.12	0.07	0.3	0.32	0.17	0.42	0.48	0.27	0.86	0.37	0.12	0.19	0.37	1.19	0.25	0.23	0.38	0.22	0.24	0.79	0.27	0.8	0.72	0.3	0.49	0.33	0.6	0.39	0.9	0.62	1.04	1.4	0.97	0.49	0.39	0.32	1.86	0.19	0.01
TEA034036	70.35	46.35	63.94	56.7	21.43	50.99	25.41	31.15	19.95	40.84	67.2	34.88	15.37	21.76	17.18	29.28	39.08	16.1	40.11	24.28	52.75	47.78	127.52	33.12	6.87	30.92	23.98	30.42	63.18	60.84	20.55	55.67	60.62	31.41	39.35	46.26	38.95	62.22	42.45	41.34	79.76	57.27	49.07	121.87	140.26	96.43	94.11	53.71	4.47
TEA034043	6.75	5.4	0.42	1.67	1.1	0	5.96	0	1.2	0.62	1.72	1.17	3.35	0	0	3.47	1.5	0	3.03	2.37	1.56	3.78	5.36	2.3	0	0	1.98	0	0	0	0.01	13.91	0	0	1.11	0	1.62	0	0.88	1.44	9.81	2.63	3.35	1.3	0	0	0	0	1.67
[truncated: 73 more columns]
