# Supplementary material for: Metabolite signatures of diverse Camellia sinensis tea populations
Source: Nat Commun. 2020 Nov 4;11:5586. doi: 10.1038/s41467-020-19441-1 (PMC7642434; doi:10.1038/s41467-020-19441-1)
Supplement: Supplementary file 12 — Source data [file 41467_2020_19441_MOESM12_ESM.zip › SourceData/Fig4d.xlsx]

## Sheet: fig4d
Sample ID	Epicatechin gallate
S1	192867
S2	244680
S4	166260
S5	136321
S6	184189
S7	184726
S8	247515
S9	164982
S10	118836
S12	148977
S13	189876
S14	219859
S20	125907
S21	118266
S22	204226
S36	141626
S38	164479
S40	99375.1
S41	215157
S42	132802
S43	121495
S44	129707
S45	101285
S46	190462
S47	88573
S48	117332
S49	122007
S50	122583
S51	199308
S52	171218
S53	85975.3
S54	107629
S55	165991
S56	120121
S57	96447.2
S58	94581.2
S59	51497.7
S60	75310.7
S61	113957
S62	161234
S63	120728
S64	37998.7
S65	197150
S66	144801
S67	181743
S68	90002.5
S69	91862.2
S70	122524
S71	140729
S73	130886
S74	132398
S75	112193
S76	124662
S77	219261
S78	105216
S79	102284
S80	136261
S81	131739
S82	188665
S83	120027
S84	83175.1
S85	93923.3
S86	116830
S87	146840
S88	106742
S89	96957.5
S90	132994
S91	106745
S92	105758
S93	92085.8
S94	75507.5
S95	125591
S96	83583.4
S97	137578
S98	204687
S99	154579
S100	186710
S101	157327
S102	77307.8
S103	169925
S104	227847
S105	256692
S106	163983
S107	286601
S108	193032
S109	106653
S110	128159
S111	272939
S112	70641.5
S113	245164
S114	198750
S115	131510
S116	191888
S117	98174.6
S118	148450
S119	124716
S120	213810
S121	110772
S122	408387
S123	263577
S124	419253
S126	548401
S127	379510
S129	627799
S131	547639
S132	446142
S133	107757
S134	150940
S135	104730
S136	194071
S137	83765.2
S138	149355
S140	119109
S141	158184
S142	95441.8
S143	325277
S144	185544
S145	503904
S146	434371
S147	280364
S148	404604
S149	649041
S150	204138
S151	424224
S152	210203
S153	158289
S154	150124
S155	243180
S156	189229
S157	187588
S158	200022
S159	141376
S160	376615
S161	170830
S162	127678
S164	369338
