# Supplementary material for: Metabolite signatures of diverse Camellia sinensis tea populations
Source: Nat Commun. 2020 Nov 4;11:5586. doi: 10.1038/s41467-020-19441-1 (PMC7642434; doi:10.1038/s41467-020-19441-1)
Supplement: Supplementary file 12 — Source data [file 41467_2020_19441_MOESM12_ESM.zip › SourceData/Fig4e.xlsx]

## Sheet: Fig4e
Sample ID	theanine
S1	4921.72
S2	3451.39
S4	1788.67
S5	2707.51
S6	2240.71
S7	1585.6
S8	3085.75
S10	4253.26
S12	3759.86
S13	2872.35
S14	1565.2
S20	4779.95
S21	7867.93
S22	2729.28
S36	6544.54
S38	2536.01
S40	2090.23
S41	418.987
S42	1016.31
S43	989.098
S44	3352.25
S45	2536.16
S46	858.764
S47	2049.21
S48	555.262
S49	775.835
S50	1700.67
S51	657.595
S52	666.642
S53	1174.93
S54	781.026
S55	1023.09
S56	646.365
S57	1488.89
S58	338.522
S59	302.93
S60	594.946
S61	356.847
S62	682.241
S63	778.264
S64	3379.08
S65	851.795
S66	332.867
S67	1117.5
S68	1592.63
S69	2585.85
S70	1302.32
S71	1813.62
S73	4903.16
S74	5974.17
S75	6667.6
S76	5661.5
S77	6468.93
S78	7465.12
S79	8130.97
S80	7331.59
S81	11038.6
S82	6485.66
S83	5005.21
S84	7824.72
S85	4600.85
S86	5796.23
S87	9140.96
S88	4051.93
S89	10032.9
S90	7139.42
S91	4948.8
S92	4871.37
S93	11541.1
S94	6353.04
S95	2119.06
S96	8443.12
S97	6668.74
S98	10187.9
S99	6125.98
S100	3393.57
S101	4073.77
S102	6047.65
S103	11472.9
S104	2663.16
S105	2911.12
S106	8340.64
S107	6594.88
S108	4191.93
S109	3745.48
S110	7581.48
S111	3647.63
S112	7070.12
S113	4684.42
S114	6600.95
S115	4142.62
S116	5630.92
S117	6682.84
S118	2617.46
S119	10121
S120	7899.65
S121	16110.4
S122	3391.48
S123	7421.12
S124	1241.66
S126	5702.12
S127	3941.49
S129	6344.17
S131	3492.59
S132	5141.52
S133	5610.89
S134	6903.44
S135	11328.8
S136	12649.3
S137	8146.86
S138	6353.18
S140	6042.06
S141	3738.67
S142	7302.62
S143	8884.13
S144	9243.89
S145	11225.7
S146	3610.32
S147	2637.23
S148	5226.35
S149	2719.51
S150	1362.67
S151	4107.54
S152	5948.62
S153	2389.69
S154	1108.5
S155	2045.3
S156	7671.16
S157	4737.5
S158	7007.87
S160	5250.62
S161	3533.21
S162	862.488
S164	3769.51
