# Supplementary material for: Metabolite signatures of diverse Camellia sinensis tea populations
Source: Nat Commun. 2020 Nov 4;11:5586. doi: 10.1038/s41467-020-19441-1 (PMC7642434; doi:10.1038/s41467-020-19441-1)
Supplement: Supplementary file 12 — Source data [file 41467_2020_19441_MOESM12_ESM.zip › SourceData/Fig5c.xlsx]

## Sheet: Fig5c
Sample ID	gene	cpm	Group
S104	TEA010054	37.4393	1
S105	TEA010054	52.4833	1
S107	TEA010054	3.37538	1
S111	TEA010054	47.2623	1
S113	TEA010054	7.52374	1
S114	TEA010054	10.6945	1
S116	TEA010054	0.10506	1
S122	TEA010054	20.4781	1
S123	TEA010054	26.5933	1
S124	TEA010054	86.2856	1
S126	TEA010054	47.0463	1
S127	TEA010054	18.9849	1
S129	TEA010054	47.8521	1
S13	TEA010054	25.831	1
S131	TEA010054	156.64	1
S132	TEA010054	6.55159	1
S143	TEA010054	29.0074	1
S144	TEA010054	40.3224	1
S145	TEA010054	41.5112	1
S146	TEA010054	50.9952	1
S148	TEA010054	8.13264	1
S149	TEA010054	40.6706	1
S151	TEA010054	50.167	1
S41	TEA010054	1.2112	1
S55	TEA010054	14.3514	1
S100	TEA010054	0.614434	2
S112	TEA010054	0.712367	2
S115	TEA010054	0.303384	2
S120	TEA010054	0.26287	2
S121	TEA010054	0.582188	2
S150	TEA010054	5.0688	2
S75	TEA010054	0.924651	2
S82	TEA010054	3.99179	2
S88	TEA010054	2.19952	2
S1	TEA010054	12.7902	3
S101	TEA010054	1.23711	3
S106	TEA010054	1.67757	3
S108	TEA010054	1.20236	3
S109	TEA010054	1.06712	3
S117	TEA010054	0.642292	3
S119	TEA010054	0.784582	3
S2	TEA010054	38.3591	3
S20	TEA010054	1.94906	3
S21	TEA010054	3.46035	3
S36	TEA010054	3.65658	3
S53	TEA010054	0.249499	3
S56	TEA010054	0.48878	3
S57	TEA010054	0.419145	3
S61	TEA010054	0.165602	3
S73	TEA010054	0.974732	3
S76	TEA010054	1.16121	3
S8	TEA010054	30.2798	3
S83	TEA010054	1.89909	3
S89	TEA010054	1.81185	3
S90	TEA010054	2.07215	3
S91	TEA010054	0.605531	3
S92	TEA010054	1.01037	3
S93	TEA010054	1.40515	3
S96	TEA010054	1.68172	3
S97	TEA010054	0.777229	3
S98	TEA010054	7.44573	3
S99	TEA010054	19.4141	3
S102	TEA010054	0.57531	4
S103	TEA010054	2.24259	4
S118	TEA010054	0.282386	4
S134	TEA010054	0.484555	4
S136	TEA010054	0.343961	4
S140	TEA010054	3.63956	4
S22	TEA010054	1.65138	4
S40	TEA010054	3.12783	4
S49	TEA010054	1.90615	4
S54	TEA010054	0.700817	4
S58	TEA010054	0.921289	4
S59	TEA010054	0.0969815	4
S60	TEA010054	0.388326	4
S65	TEA010054	0.857403	4
S69	TEA010054	1.18889	4
S74	TEA010054	2.85073	4
S77	TEA010054	1.04849	4
S78	TEA010054	0.784794	4
S79	TEA010054	3.98924	4
S80	TEA010054	1.66812	4
S81	TEA010054	1.13702	4
S84	TEA010054	2.36583	4
S85	TEA010054	3.44251	4
S87	TEA010054	4.72822	4
S94	TEA010054	1.71618	4
S95	TEA010054	2.43242	4
S10	TEA010054	1.70926	5
S110	TEA010054	1.39619	5
S12	TEA010054	1.62172	5
S133	TEA010054	0.281797	5
S135	TEA010054	1.6223	5
S137	TEA010054	0.533607	5
S138	TEA010054	0.335398	5
S14	TEA010054	1.92694	5
S141	TEA010054	0.769761	5
S142	TEA010054	0.65112	5
S38	TEA010054	1.64847	5
S4	TEA010054	2.34959	5
S42	TEA010054	0.451731	5
S43	TEA010054	1.21957	5
S44	TEA010054	0.814152	5
S45	TEA010054	0.569578	5
S46	TEA010054	1.80406	5
S47	TEA010054	0.375987	5
S48	TEA010054	1.29063	5
S5	TEA010054	2.06166	5
S50	TEA010054	0.536443	5
S51	TEA010054	4.03527	5
S52	TEA010054	0.598468	5
S6	TEA010054	5.37675	5
S62	TEA010054	0.303078	5
S63	TEA010054	0.708134	5
S64	TEA010054	1.05188	5
S66	TEA010054	1.06338	5
S67	TEA010054	1.65624	5
S68	TEA010054	2.44019	5
S7	TEA010054	6.07485	5
S70	TEA010054	16.4013	5
S71	TEA010054	0.685317	5
S86	TEA010054	3.28025	5
