# Supplementary material for: Metabolite signatures of diverse Camellia sinensis tea populations
Source: Nat Commun. 2020 Nov 4;11:5586. doi: 10.1038/s41467-020-19441-1 (PMC7642434; doi:10.1038/s41467-020-19441-1)
Supplement: Supplementary file 12 — Source data [file 41467_2020_19441_MOESM12_ESM.zip › SourceData/Fig3e.xlsx]

## Sheet: Fig3e
id	chr	start	end	xpclr
Scaffold1492_00000001_00010000	Scaffold1492	1	10000	0
Scaffold1492_00010001_00020000	Scaffold1492	10001	20000	0
Scaffold1492_00020001_00030000	Scaffold1492	20001	30000	0
Scaffold1492_00030001_00040000	Scaffold1492	30001	40000	0
Scaffold1492_00040001_00050000	Scaffold1492	40001	50000	0
Scaffold1492_00050001_00060000	Scaffold1492	50001	60000	5.26455
Scaffold1492_00060001_00070000	Scaffold1492	60001	70000	0
Scaffold1492_00070001_00080000	Scaffold1492	70001	80000	0
Scaffold1492_00080001_00090000	Scaffold1492	80001	90000	0
Scaffold1492_00090001_00100000	Scaffold1492	90001	100000	0
Scaffold1492_00100001_00110000	Scaffold1492	100001	110000	0
Scaffold1492_00110001_00120000	Scaffold1492	110001	120000	0
Scaffold1492_00120001_00130000	Scaffold1492	120001	130000	0
Scaffold1492_00130001_00140000	Scaffold1492	130001	140000	0
Scaffold1492_00140001_00150000	Scaffold1492	140001	150000	0.356435
Scaffold1492_00150001_00160000	Scaffold1492	150001	160000	0
Scaffold1492_00160001_00170000	Scaffold1492	160001	170000	0
Scaffold1492_00170001_00180000	Scaffold1492	170001	180000	0
Scaffold1492_00180001_00190000	Scaffold1492	180001	190000	0
Scaffold1492_00190001_00200000	Scaffold1492	190001	200000	0
Scaffold1492_00200001_00210000	Scaffold1492	200001	210000	0
Scaffold1492_00210001_00220000	Scaffold1492	210001	220000	0
Scaffold1492_00220001_00230000	Scaffold1492	220001	230000	0
Scaffold1492_00230001_00240000	Scaffold1492	230001	240000	0
Scaffold1492_00240001_00250000	Scaffold1492	240001	250000	0
Scaffold1492_00250001_00260000	Scaffold1492	250001	260000	0
Scaffold1492_00260001_00270000	Scaffold1492	260001	270000	0
Scaffold1492_00270001_00280000	Scaffold1492	270001	280000	0
Scaffold1492_00280001_00290000	Scaffold1492	280001	290000	0
Scaffold1492_00290001_00300000	Scaffold1492	290001	300000	0
Scaffold1492_00300001_00310000	Scaffold1492	300001	310000	0
Scaffold1492_00310001_00320000	Scaffold1492	310001	320000	0
Scaffold1492_00320001_00330000	Scaffold1492	320001	330000	0
Scaffold1492_00330001_00340000	Scaffold1492	330001	340000	0
Scaffold1492_00340001_00350000	Scaffold1492	340001	350000	0
Scaffold1492_00350001_00360000	Scaffold1492	350001	360000	0
Scaffold1492_00360001_00370000	Scaffold1492	360001	370000	0
Scaffold1492_00370001_00380000	Scaffold1492	370001	380000	0
Scaffold1492_00380001_00390000	Scaffold1492	380001	390000	0
Scaffold1492_00390001_00400000	Scaffold1492	390001	400000	0
Scaffold1492_00400001_00410000	Scaffold1492	400001	410000	0
Scaffold1492_00410001_00420000	Scaffold1492	410001	420000	0
Scaffold1492_00420001_00430000	Scaffold1492	420001	430000	0
Scaffold1492_00430001_00440000	Scaffold1492	430001	440000	0
Scaffold1492_00440001_00450000	Scaffold1492	440001	450000	0
Scaffold1492_00450001_00460000	Scaffold1492	450001	460000	0
Scaffold1492_00460001_00470000	Scaffold1492	460001	470000	0
Scaffold1492_00470001_00480000	Scaffold1492	470001	480000	0
Scaffold1492_00480001_00490000	Scaffold1492	480001	490000	0
Scaffold1492_00490001_00500000	Scaffold1492	490001	500000	0
Scaffold1492_00500001_00510000	Scaffold1492	500001	510000	0
Scaffold1492_00510001_00520000	Scaffold1492	510001	520000	0
Scaffold1492_00520001_00530000	Scaffold1492	520001	530000	0
Scaffold1492_00530001_00540000	Scaffold1492	530001	540000	0
Scaffold1492_00540001_00550000	Scaffold1492	540001	550000	0
Scaffold1492_00550001_00560000	Scaffold1492	550001	560000	0
Scaffold1492_00560001_00570000	Scaffold1492	560001	570000	0
Scaffold1492_00570001_00580000	Scaffold1492	570001	580000	0
Scaffold1492_00580001_00590000	Scaffold1492	580001	590000	0
Scaffold1492_00590001_00600000	Scaffold1492	590001	600000	0
Scaffold1492_00600001_00610000	Scaffold1492	600001	610000	0
Scaffold1492_00610001_00620000	Scaffold1492	610001	620000	0
Scaffold1492_00620001_00630000	Scaffold1492	620001	630000	0
Scaffold1492_00630001_00640000	Scaffold1492	630001	640000	0
Scaffold1492_00640001_00650000	Scaffold1492	640001	650000	51.4286
Scaffold1492_00650001_00660000	Scaffold1492	650001	660000	0
Scaffold1492_00660001_00670000	Scaffold1492	660001	670000	0
Scaffold1492_00670001_00680000	Scaffold1492	670001	680000	0
Scaffold1492_00680001_00690000	Scaffold1492	680001	690000	0
Scaffold1492_00690001_00700000	Scaffold1492	690001	700000	0
Scaffold1492_00700001_00710000	Scaffold1492	700001	710000	0
Scaffold1492_00710001_00720000	Scaffold1492	710001	720000	0
Scaffold1492_00720001_00730000	Scaffold1492	720001	730000	0
Scaffold1492_00730001_00740000	Scaffold1492	730001	740000	0
Scaffold1492_00740001_00750000	Scaffold1492	740001	750000	0
Scaffold1492_00750001_00760000	Scaffold1492	750001	760000	0
Scaffold1492_00760001_00770000	Scaffold1492	760001	770000	0
Scaffold1492_00770001_00780000	Scaffold1492	770001	780000	0
Scaffold1492_00780001_00790000	Scaffold1492	780001	790000	0
Scaffold1492_00790001_00800000	Scaffold1492	790001	800000	0
Scaffold1492_00800001_00810000	Scaffold1492	800001	810000	0
Scaffold1492_00810001_00820000	Scaffold1492	810001	820000	0
Scaffold1492_00820001_00830000	Scaffold1492	820001	830000	0
Scaffold1492_00830001_00840000	Scaffold1492	830001	840000	0
Scaffold1492_00840001_00850000	Scaffold1492	840001	850000	0
Scaffold1492_00850001_00860000	Scaffold1492	850001	860000	0
Scaffold1492_00860001_00870000	Scaffold1492	860001	870000	0
Scaffold1492_00870001_00880000	Scaffold1492	870001	880000	0
Scaffold1492_00880001_00890000	Scaffold1492	880001	890000	0
Scaffold1492_00890001_00900000	Scaffold1492	890001	900000	0
Scaffold1492_00900001_00910000	Scaffold1492	900001	910000	0
Scaffold1492_00910001_00920000	Scaffold1492	910001	920000	0
Scaffold1492_00920001_00930000	Scaffold1492	920001	930000	0
Scaffold1492_00930001_00940000	Scaffold1492	930001	940000	4.92568
Scaffold1492_00940001_00950000	Scaffold1492	940001	950000	0
Scaffold1492_00950001_00960000	Scaffold1492	950001	960000	0
Scaffold1492_00960001_00970000	Scaffold1492	960001	970000	0
Scaffold1492_00970001_00980000	Scaffold1492	970001	980000	0
Scaffold1492_00980001_00990000	Scaffold1492	980001	990000	0
Scaffold1492_00990001_01000000	Scaffold1492	990001	1000000	0
Scaffold1492_01000001_01010000	Scaffold1492	1000001	1010000	0
Scaffold1492_01010001_01020000	Scaffold1492	1010001	1020000	0
Scaffold1492_01020001_01030000	Scaffold1492	1020001	1030000	0
Scaffold1492_01030001_01040000	Scaffold1492	1030001	1040000	0
Scaffold1492_01040001_01050000	Scaffold1492	1040001	1050000	0
Scaffold1492_01050001_01060000	Scaffold1492	1050001	1060000	0
Scaffold1492_01060001_01070000	Scaffold1492	1060001	1070000	0
Scaffold1492_01070001_01080000	Scaffold1492	1070001	1080000	0
Scaffold1492_01080001_01090000	Scaffold1492	1080001	1090000	0
Scaffold1492_01090001_01100000	Scaffold1492	1090001	1100000	0
Scaffold1492_01100001_01110000	Scaffold1492	1100001	1110000	0
Scaffold1492_01110001_01120000	Scaffold1492	1110001	1120000	0
Scaffold1492_01120001_01130000	Scaffold1492	1120001	1130000	0
Scaffold1492_01130001_01140000	Scaffold1492	1130001	1140000	0
Scaffold1492_01140001_01150000	Scaffold1492	1140001	1150000	0
Scaffold1492_01150001_01160000	Scaffold1492	1150001	1160000	0
Scaffold1492_01160001_01170000	Scaffold1492	1160001	1170000	0
Scaffold1492_01170001_01180000	Scaffold1492	1170001	1180000	0
Scaffold1492_01180001_01190000	Scaffold1492	1180001	1190000	0
Scaffold1492_01190001_01200000	Scaffold1492	1190001	1200000	0
Scaffold1492_01200001_01210000	Scaffold1492	1200001	1210000	0
Scaffold1492_01210001_01220000	Scaffold1492	1210001	1220000	0
Scaffold1492_01220001_01230000	Scaffold1492	1220001	1230000	0
Scaffold1492_01230001_01240000	Scaffold1492	1230001	1240000	0
Scaffold1492_01240001_01250000	Scaffold1492	1240001	1250000	0
Scaffold1492_01250001_01260000	Scaffold1492	1250001	1260000	0
Scaffold1492_01260001_01270000	Scaffold1492	1260001	1270000	0
Scaffold1492_01270001_01280000	Scaffold1492	1270001	1280000	0
Scaffold1492_01280001_01290000	Scaffold1492	1280001	1290000	0
Scaffold1492_01290001_01300000	Scaffold1492	1290001	1300000	0
Scaffold1492_01300001_01310000	Scaffold1492	1300001	1310000	0
Scaffold1492_01310001_01320000	Scaffold1492	1310001	1320000	0
Scaffold1492_01320001_01330000	Scaffold1492	1320001	1330000	0
Scaffold1492_01330001_01340000	Scaffold1492	1330001	1340000	0
Scaffold1492_01340001_01350000	Scaffold1492	1340001	1350000	0
Scaffold1492_01350001_01360000	Scaffold1492	1350001	1360000	0
Scaffold1492_01360001_01370000	Scaffold1492	1360001	1370000	0
Scaffold1492_01370001_01380000	Scaffold1492	1370001	1380000	0
Scaffold1492_01380001_01390000	Scaffold1492	1380001	1390000	0
Scaffold1492_01390001_01400000	Scaffold1492	1390001	1400000	0
Scaffold1492_01400001_01410000	Scaffold1492	1400001	1410000	0
Scaffold1492_01410001_01420000	Scaffold1492	1410001	1420000	0
Scaffold1492_01420001_01430000	Scaffold1492	1420001	1430000	0
Scaffold1492_01430001_01440000	Scaffold1492	1430001	1440000	0
Scaffold1492_01440001_01450000	Scaffold1492	1440001	1450000	0
Scaffold1492_01450001_01460000	Scaffold1492	1450001	1460000	0
Scaffold1492_01460001_01470000	Scaffold1492	1460001	1470000	0
Scaffold1492_01470001_01480000	Scaffold1492	1470001	1480000	0
Scaffold1492_01480001_01490000	Scaffold1492	1480001	1490000	0
Scaffold1492_01490001_01500000	Scaffold1492	1490001	1500000	0
Scaffold1492_01500001_01510000	Scaffold1492	1500001	1510000	0
Scaffold1492_01510001_01520000	Scaffold1492	1510001	1520000	0
Scaffold1492_01520001_01530000	Scaffold1492	1520001	1530000	0
Scaffold1492_01530001_01540000	Scaffold1492	1530001	1540000	0
Scaffold1492_01540001_01550000	Scaffold1492	1540001	1550000	0
Scaffold1492_01550001_01560000	Scaffold1492	1550001	1560000	0
Scaffold1492_01560001_01570000	Scaffold1492	1560001	1570000	0
Scaffold1492_01570001_01580000	Scaffold1492	1570001	1580000	0
Scaffold1492_01580001_01590000	Scaffold1492	1580001	1590000	0
Scaffold1492_01590001_01600000	Scaffold1492	1590001	1600000	0
Scaffold1492_01600001_01610000	Scaffold1492	1600001	1610000	0
Scaffold1492_01610001_01620000	Scaffold1492	1610001	1620000	0
Scaffold1492_01620001_01630000	Scaffold1492	1620001	1630000	0
Scaffold1492_01630001_01640000	Scaffold1492	1630001	1640000	0
Scaffold1492_01640001_01650000	Scaffold1492	1640001	1650000	0
Scaffold1492_01650001_01660000	Scaffold1492	1650001	1660000	0
Scaffold1492_01660001_01670000	Scaffold1492	1660001	1670000	0
Scaffold1492_01670001_01680000	Scaffold1492	1670001	1680000	0
Scaffold1492_01680001_01690000	Scaffold1492	1680001	1690000	0
Scaffold1492_01690001_01700000	Scaffold1492	1690001	1700000	0
Scaffold1492_01700001_01710000	Scaffold1492	1700001	1710000	0
Scaffold1492_01710001_01720000	Scaffold1492	1710001	1720000	0
Scaffold1492_01720001_01730000	Scaffold1492	1720001	1730000	0
Scaffold1492_01730001_01740000	Scaffold1492	1730001	1740000	0
Scaffold1492_01740001_01750000	Scaffold1492	1740001	1750000	0
Scaffold1492_01750001_01760000	Scaffold1492	1750001	1760000	0
Scaffold1492_01760001_01770000	Scaffold1492	1760001	1770000	0
Scaffold1492_01770001_01780000	Scaffold1492	1770001	1780000	0
Scaffold1492_01780001_01790000	Scaffold1492	1780001	1790000	0
Scaffold1492_01790001_01800000	Scaffold1492	1790001	1800000	0
Scaffold1492_01800001_01810000	Scaffold1492	1800001	1810000	2.85116
Scaffold1492_01810001_01820000	Scaffold1492	1810001	1820000	0
Scaffold1492_01820001_01830000	Scaffold1492	1820001	1830000	0
Scaffold1492_01830001_01840000	Scaffold1492	1830001	1840000	0
Scaffold1492_01840001_01850000	Scaffold1492	1840001	1850000	0
Scaffold1492_01850001_01860000	Scaffold1492	1850001	1860000	0
Scaffold1492_01860001_01870000	Scaffold1492	1860001	1870000	0
Scaffold1492_01870001_01880000	Scaffold1492	1870001	1880000	0
Scaffold1492_01880001_01890000	Scaffold1492	1880001	1890000	0
Scaffold1492_01890001_01900000	Scaffold1492	1890001	1900000	0
Scaffold1492_01900001_01910000	Scaffold1492	1900001	1910000	0
Scaffold1492_01910001_01920000	Scaffold1492	1910001	1920000	0
Scaffold1492_01920001_01930000	Scaffold1492	1920001	1930000	0
Scaffold1492_01930001_01940000	Scaffold1492	1930001	1940000	0
Scaffold1492_01940001_01950000	Scaffold1492	1940001	1950000	0
Scaffold1492_01950001_01960000	Scaffold1492	1950001	1960000	0
Scaffold1492_01960001_01970000	Scaffold1492	1960001	1970000	0
Scaffold1492_01970001_01980000	Scaffold1492	1970001	1980000	0
Scaffold1492_01980001_01990000	Scaffold1492	1980001	1990000	0
Scaffold1492_01990001_02000000	Scaffold1492	1990001	2000000	0
Scaffold1492_02000001_02010000	Scaffold1492	2000001	2010000	0
Scaffold1492_02010001_02020000	Scaffold1492	2010001	2020000	0.0104893
Scaffold1492_02020001_02030000	Scaffold1492	2020001	2030000	1.87434
Scaffold1492_02030001_02040000	Scaffold1492	2030001	2040000	0
Scaffold1492_02040001_02050000	Scaffold1492	2040001	2050000	0
Scaffold1492_02050001_02060000	Scaffold1492	2050001	2060000	0
Scaffold1492_02060001_02070000	Scaffold1492	2060001	2070000	0
Scaffold1492_02070001_02080000	Scaffold1492	2070001	2080000	0
Scaffold1492_02080001_02090000	Scaffold1492	2080001	2090000	0
Scaffold1492_02090001_02100000	Scaffold1492	2090001	2100000	0
Scaffold1492_02100001_02110000	Scaffold1492	2100001	2110000	0
Scaffold1492_02110001_02120000	Scaffold1492	2110001	2120000	0
Scaffold1492_02120001_02130000	Scaffold1492	2120001	2130000	0
Scaffold1492_02130001_02140000	Scaffold1492	2130001	2140000	0
Scaffold1492_02140001_02150000	Scaffold1492	2140001	2150000	0
Scaffold1492_02150001_02160000	Scaffold1492	2150001	2160000	0
Scaffold1492_02160001_02170000	Scaffold1492	2160001	2170000	0
Scaffold1492_02170001_02180000	Scaffold1492	2170001	2180000	0
Scaffold1492_02180001_02190000	Scaffold1492	2180001	2190000	0
Scaffold1492_02190001_02200000	Scaffold1492	2190001	2200000	0
Scaffold1492_02200001_02210000	Scaffold1492	2200001	2210000	0
Scaffold1492_02210001_02220000	Scaffold1492	2210001	2220000	0
Scaffold1492_02220001_02230000	Scaffold1492	2220001	2230000	0
Scaffold1492_02230001_02240000	Scaffold1492	2230001	2240000	0
Scaffold1492_02240001_02250000	Scaffold1492	2240001	2250000	0
Scaffold1492_02250001_02260000	Scaffold1492	2250001	2260000	0
Scaffold1492_02260001_02270000	Scaffold1492	2260001	2270000	0
Scaffold1492_02270001_02280000	Scaffold1492	2270001	2280000	0
Scaffold1492_02280001_02290000	Scaffold1492	2280001	2290000	0
Scaffold1492_02290001_02300000	Scaffold1492	2290001	2300000	0
Scaffold1492_02300001_02310000	Scaffold1492	2300001	2310000	0
Scaffold1492_02310001_02320000	Scaffold1492	2310001	2320000	0
Scaffold1492_02320001_02330000	Scaffold1492	2320001	2330000	0
Scaffold1492_02330001_02340000	Scaffold1492	2330001	2340000	0
Scaffold1492_02340001_02350000	Scaffold1492	2340001	2350000	0
Scaffold1492_02350001_02360000	Scaffold1492	2350001	2360000	0
Scaffold1492_02360001_02370000	Scaffold1492	2360001	2370000	0
Scaffold1492_02370001_02380000	Scaffold1492	2370001	2380000	0
Scaffold1492_02380001_02390000	Scaffold1492	2380001	2390000	0
Scaffold1492_02390001_02400000	Scaffold1492	2390001	2400000	0
Scaffold1492_02400001_02410000	Scaffold1492	2400001	2410000	0
Scaffold1492_02410001_02420000	Scaffold1492	2410001	2420000	0
Scaffold1492_02420001_02430000	Scaffold1492	2420001	2430000	0
Scaffold1492_02430001_02440000	Scaffold1492	2430001	2440000	0
Scaffold1492_02440001_02450000	Scaffold1492	2440001	2450000	0
Scaffold1492_02450001_02460000	Scaffold1492	2450001	2460000	0
Scaffold1492_02460001_02470000	Scaffold1492	2460001	2470000	0
Scaffold1492_02470001_02480000	Scaffold1492	2470001	2480000	0
Scaffold1492_02480001_02490000	Scaffold1492	2480001	2490000	0
Scaffold1492_02490001_02500000	Scaffold1492	2490001	2500000	0
Scaffold1492_02500001_02510000	Scaffold1492	2500001	2510000	0
Scaffold1492_02510001_02520000	Scaffold1492	2510001	2520000	0
Scaffold1492_02520001_02530000	Scaffold1492	2520001	2530000	0
Scaffold1492_02530001_02540000	Scaffold1492	2530001	2540000	0
Scaffold1492_02540001_02550000	Scaffold1492	2540001	2550000	0
Scaffold1492_02550001_02560000	Scaffold1492	2550001	2560000	0
Scaffold1492_02560001_02570000	Scaffold1492	2560001	2570000	0
Scaffold1492_02570001_02580000	Scaffold1492	2570001	2580000	0
Scaffold1492_02580001_02590000	Scaffold1492	2580001	2590000	0
Scaffold1492_02590001_02600000	Scaffold1492	2590001	2600000	0
Scaffold1492_02600001_02610000	Scaffold1492	2600001	2610000	0
Scaffold1492_02610001_02620000	Scaffold1492	2610001	2620000	0
Scaffold1492_02620001_02630000	Scaffold1492	2620001	2630000	0
Scaffold1492_02630001_02640000	Scaffold1492	2630001	2640000	0
Scaffold1492_02640001_02650000	Scaffold1492	2640001	2650000	0
Scaffold1492_02650001_02660000	Scaffold1492	2650001	2660000	0
Scaffold1492_02660001_02670000	Scaffold1492	2660001	2670000	0
Scaffold1492_02670001_02680000	Scaffold1492	2670001	2680000	0
Scaffold1492_02680001_02690000	Scaffold1492	2680001	2690000	0
Scaffold1492_02690001_02700000	Scaffold1492	2690001	2700000	0
Scaffold1492_02700001_02710000	Scaffold1492	2700001	2710000	0
Scaffold1492_02710001_02720000	Scaffold1492	2710001	2720000	0
Scaffold1492_02720001_02730000	Scaffold1492	2720001	2730000	0
Scaffold1492_02730001_02740000	Scaffold1492	2730001	2740000	0
Scaffold1492_02740001_02750000	Scaffold1492	2740001	2750000	0
Scaffold1492_02750001_02760000	Scaffold1492	2750001	2760000	0
Scaffold1492_02760001_02770000	Scaffold1492	2760001	2770000	0
Scaffold1492_02770001_02780000	Scaffold1492	2770001	2780000	0
Scaffold1492_02780001_02790000	Scaffold1492	2780001	2790000	0
Scaffold1492_02790001_02800000	Scaffold1492	2790001	2800000	0
Scaffold1492_02800001_02810000	Scaffold1492	2800001	2810000	0
Scaffold1492_02810001_02820000	Scaffold1492	2810001	2820000	0
Scaffold1492_02820001_02830000	Scaffold1492	2820001	2830000	0
Scaffold1492_02830001_02840000	Scaffold1492	2830001	2840000	0
Scaffold1492_02840001_02850000	Scaffold1492	2840001	2850000	0
Scaffold1492_02850001_02860000	Scaffold1492	2850001	2860000	0
Scaffold1492_02860001_02870000	Scaffold1492	2860001	2870000	0
Scaffold1492_02870001_02880000	Scaffold1492	2870001	2880000	0
Scaffold1492_02880001_02890000	Scaffold1492	2880001	2890000	0
Scaffold1492_02890001_02900000	Scaffold1492	2890001	2900000	0
Scaffold1492_02900001_02910000	Scaffold1492	2900001	2910000	0
Scaffold1492_02910001_02920000	Scaffold1492	2910001	2920000	0
Scaffold1492_02920001_02930000	Scaffold1492	2920001	2930000	0
Scaffold1492_02930001_02940000	Scaffold1492	2930001	2940000	0
Scaffold1492_02940001_02950000	Scaffold1492	2940001	2950000	0
Scaffold1492_02950001_02960000	Scaffold1492	2950001	2960000	0
Scaffold1492_02960001_02970000	Scaffold1492	2960001	2970000	0
Scaffold1492_02970001_02980000	Scaffold1492	2970001	2980000	0
Scaffold1492_02980001_02990000	Scaffold1492	2980001	2990000	0
Scaffold1492_02990001_03000000	Scaffold1492	2990001	3000000	0
Scaffold1492_03000001_03010000	Scaffold1492	3000001	3010000	0
Scaffold1492_03010001_03020000	Scaffold1492	3010001	3020000	0
Scaffold1492_03020001_03030000	Scaffold1492	3020001	3030000	0
Scaffold1492_03030001_03040000	Scaffold1492	3030001	3040000	0
Scaffold1492_03040001_03050000	Scaffold1492	3040001	3050000	0
Scaffold1492_03050001_03060000	Scaffold1492	3050001	3060000	0
Scaffold1492_03060001_03070000	Scaffold1492	3060001	3070000	0
Scaffold1492_03070001_03080000	Scaffold1492	3070001	3080000	0
Scaffold1492_03080001_03090000	Scaffold1492	3080001	3090000	0
Scaffold1492_03090001_03100000	Scaffold1492	3090001	3100000	0
Scaffold1492_03100001_03110000	Scaffold1492	3100001	3110000	0
Scaffold1492_03110001_03120000	Scaffold1492	3110001	3120000	0
Scaffold1492_03120001_03130000	Scaffold1492	3120001	3130000	0
Scaffold1492_03130001_03140000	Scaffold1492	3130001	3140000	0
Scaffold1492_03140001_03150000	Scaffold1492	3140001	3150000	0
Scaffold1492_03150001_03160000	Scaffold1492	3150001	3160000	0
Scaffold1492_03160001_03170000	Scaffold1492	3160001	3170000	0
Scaffold1492_03170001_03180000	Scaffold1492	3170001	3180000	0
Scaffold1492_03180001_03190000	Scaffold1492	3180001	3190000	0
Scaffold1492_03190001_03200000	Scaffold1492	3190001	3200000	0
Scaffold1492_03200001_03210000	Scaffold1492	3200001	3210000	0
Scaffold1492_03210001_03220000	Scaffold1492	3210001	3220000	0
Scaffold1492_03220001_03230000	Scaffold1492	3220001	3230000	0
Scaffold1492_03230001_03240000	Scaffold1492	3230001	3240000	0.935037
Scaffold1492_03240001_03250000	Scaffold1492	3240001	3250000	0
Scaffold1492_03250001_03260000	Scaffold1492	3250001	3260000	0
Scaffold1492_03260001_03270000	Scaffold1492	3260001	3270000	0
Scaffold1492_03270001_03280000	Scaffold1492	3270001	3280000	0
Scaffold1492_03280001_03290000	Scaffold1492	3280001	3290000	0
Scaffold1492_03290001_03300000	Scaffold1492	3290001	3300000	0
Scaffold1492_03300001_03310000	Scaffold1492	3300001	3310000	0
Scaffold1492_03310001_03320000	Scaffold1492	3310001	3320000	0
Scaffold1492_03320001_03330000	Scaffold1492	3320001	3330000	0
Scaffold1492_03330001_03340000	Scaffold1492	3330001	3340000	0
Scaffold1492_03340001_03350000	Scaffold1492	3340001	3350000	0
Scaffold1492_03350001_03360000	Scaffold1492	3350001	3360000	0
Scaffold1492_03360001_03370000	Scaffold1492	3360001	3370000	0
Scaffold1492_03370001_03380000	Scaffold1492	3370001	3380000	0
Scaffold1492_03380001_03390000	Scaffold1492	3380001	3390000	0
Scaffold1492_03390001_03400000	Scaffold1492	3390001	3400000	0
Scaffold1492_03400001_03410000	Scaffold1492	3400001	3410000	0
Scaffold1492_03410001_03420000	Scaffold1492	3410001	3420000	0
Scaffold1492_03420001_03430000	Scaffold1492	3420001	3430000	0
Scaffold1492_03430001_03440000	Scaffold1492	3430001	3440000	0
Scaffold1492_03440001_03450000	Scaffold1492	3440001	3450000	0
Scaffold1492_03450001_03460000	Scaffold1492	3450001	3460000	0
Scaffold1492_03460001_03470000	Scaffold1492	3460001	3470000	0.332421
Scaffold1492_03470001_03480000	Scaffold1492	3470001	3480000	0
Scaffold1492_03480001_03490000	Scaffold1492	3480001	3490000	2.03695
Scaffold1492_03490001_03500000	Scaffold1492	3490001	3500000	0
Scaffold1492_03500001_03510000	Scaffold1492	3500001	3510000	0
Scaffold1492_03510001_03520000	Scaffold1492	3510001	3520000	0
Scaffold1492_03520001_03530000	Scaffold1492	3520001	3530000	0
Scaffold1492_03530001_03540000	Scaffold1492	3530001	3540000	0
Scaffold1492_03540001_03550000	Scaffold1492	3540001	3550000	0
Scaffold1492_03550001_03560000	Scaffold1492	3550001	3560000	0
Scaffold1492_03560001_03570000	Scaffold1492	3560001	3570000	0
Scaffold1492_03570001_03580000	Scaffold1492	3570001	3580000	0
Scaffold1492_03580001_03590000	Scaffold1492	3580001	3590000	0
Scaffold1492_03590001_03600000	Scaffold1492	3590001	3600000	0
Scaffold1492_03600001_03610000	Scaffold1492	3600001	3610000	0
Scaffold1492_03610001_03620000	Scaffold1492	3610001	3620000	0
Scaffold1492_03620001_03630000	Scaffold1492	3620001	3630000	0
Scaffold1492_03630001_03640000	Scaffold1492	3630001	3640000	0
Scaffold1492_03640001_03650000	Scaffold1492	3640001	3650000	0
Scaffold1492_03650001_03660000	Scaffold1492	3650001	3660000	0
Scaffold1492_03660001_03670000	Scaffold1492	3660001	3670000	0
Scaffold1492_03670001_03680000	Scaffold1492	3670001	3680000	0
Scaffold1492_03680001_03690000	Scaffold1492	3680001	3690000	0
Scaffold1492_03690001_03700000	Scaffold1492	3690001	3700000	0
Scaffold1492_03700001_03710000	Scaffold1492	3700001	3710000	0
Scaffold1492_03710001_03720000	Scaffold1492	3710001	3720000	0
Scaffold1492_03720001_03730000	Scaffold1492	3720001	3730000	0
Scaffold1492_03730001_03740000	Scaffold1492	3730001	3740000	0
Scaffold1492_03740001_03750000	Scaffold1492	3740001	3750000	0
Scaffold1492_03750001_03760000	Scaffold1492	3750001	3760000	0
Scaffold1492_03760001_03770000	Scaffold1492	3760001	3770000	0
Scaffold1492_03770001_03780000	Scaffold1492	3770001	3780000	0
Scaffold1492_03780001_03790000	Scaffold1492	3780001	3790000	0
Scaffold1492_03790001_03800000	Scaffold1492	3790001	3800000	0
Scaffold1492_03800001_03810000	Scaffold1492	3800001	3810000	0
Scaffold1492_03810001_03820000	Scaffold1492	3810001	3820000	0
Scaffold1492_03820001_03830000	Scaffold1492	3820001	3830000	0
Scaffold1492_03830001_03840000	Scaffold1492	3830001	3840000	0
Scaffold1492_03840001_03850000	Scaffold1492	3840001	3850000	0
Scaffold1492_03850001_03860000	Scaffold1492	3850001	3860000	0
Scaffold1492_03860001_03870000	Scaffold1492	3860001	3870000	0
Scaffold1492_03870001_03880000	Scaffold1492	3870001	3880000	0
Scaffold1492_03880001_03890000	Scaffold1492	3880001	3890000	0
Scaffold1492_03890001_03900000	Scaffold1492	3890001	3900000	0
Scaffold1492_03900001_03910000	Scaffold1492	3900001	3910000	0
Scaffold1492_03910001_03920000	Scaffold1492	3910001	3920000	0
Scaffold1492_03920001_03930000	Scaffold1492	3920001	3930000	0
Scaffold1492_03930001_03940000	Scaffold1492	3930001	3940000	0
Scaffold1492_03940001_03950000	Scaffold1492	3940001	3950000	0
Scaffold1492_03950001_03960000	Scaffold1492	3950001	3960000	0
Scaffold1492_03960001_03970000	Scaffold1492	3960001	3970000	0
Scaffold1492_03970001_03980000	Scaffold1492	3970001	3980000	0
Scaffold1492_03980001_03990000	Scaffold1492	3980001	3990000	2.52016
Scaffold1492_03990001_04000000	Scaffold1492	3990001	4000000	0
Scaffold1492_04000001_04010000	Scaffold1492	4000001	4010000	0
Scaffold1492_04010001_04020000	Scaffold1492	4010001	4020000	0
Scaffold1492_04020001_04030000	Scaffold1492	4020001	4030000	0
Scaffold1492_04030001_04040000	Scaffold1492	4030001	4040000	0
Scaffold1492_04040001_04050000	Scaffold1492	4040001	4050000	0
Scaffold1492_04050001_04060000	Scaffold1492	4050001	4060000	0
Scaffold1492_04060001_04070000	Scaffold1492	4060001	4070000	0
Scaffold1492_04070001_04080000	Scaffold1492	4070001	4080000	0
Scaffold1492_04080001_04090000	Scaffold1492	4080001	4090000	0
Scaffold1492_04090001_04100000	Scaffold1492	4090001	4100000	0
Scaffold1492_04100001_04110000	Scaffold1492	4100001	4110000	0
Scaffold1492_04110001_04120000	Scaffold1492	4110001	4120000	0
Scaffold1492_04120001_04130000	Scaffold1492	4120001	4130000	0
Scaffold1492_04130001_04140000	Scaffold1492	4130001	4140000	0
Scaffold1492_04140001_04150000	Scaffold1492	4140001	4150000	0
Scaffold1492_04150001_04160000	Scaffold1492	4150001	4160000	0
Scaffold1492_04160001_04170000	Scaffold1492	4160001	4170000	0
Scaffold1492_04170001_04180000	Scaffold1492	4170001	4180000	0
Scaffold1492_04180001_04190000	Scaffold1492	4180001	4190000	0
Scaffold1492_04190001_04200000	Scaffold1492	4190001	4200000	0
Scaffold1492_04200001_04210000	Scaffold1492	4200001	4210000	0
Scaffold1492_04210001_04220000	Scaffold1492	4210001	4220000	0
Scaffold1492_04220001_04230000	Scaffold1492	4220001	4230000	0
Scaffold1492_04230001_04240000	Scaffold1492	4230001	4240000	0
Scaffold1492_04240001_04250000	Scaffold1492	4240001	4250000	0
Scaffold1492_04250001_04260000	Scaffold1492	4250001	4260000	0
Scaffold1492_04260001_04270000	Scaffold1492	4260001	4270000	0
Scaffold1492_04270001_04280000	Scaffold1492	4270001	4280000	0
Scaffold1492_04280001_04290000	Scaffold1492	4280001	4290000	0
Scaffold1492_04290001_04300000	Scaffold1492	4290001	4300000	0
Scaffold1492_04300001_04310000	Scaffold1492	4300001	4310000	0
Scaffold1492_04310001_04320000	Scaffold1492	4310001	4320000	0
Scaffold1492_04320001_04330000	Scaffold1492	4320001	4330000	0
Scaffold1492_04330001_04340000	Scaffold1492	4330001	4340000	0
Scaffold1492_04340001_04350000	Scaffold1492	4340001	4350000	0
Scaffold1492_04350001_04360000	Scaffold1492	4350001	4360000	0
Scaffold1492_04360001_04370000	Scaffold1492	4360001	4370000	0
Scaffold1492_04370001_04380000	Scaffold1492	4370001	4380000	0
Scaffold1492_04380001_04390000	Scaffold1492	4380001	4390000	0
Scaffold1492_04390001_04400000	Scaffold1492	4390001	4400000	8.07475
Scaffold1492_04400001_04410000	Scaffold1492	4400001	4410000	3.05549
Scaffold1492_04410001_04420000	Scaffold1492	4410001	4420000	0
Scaffold1492_04420001_04430000	Scaffold1492	4420001	4430000	0
Scaffold1492_04430001_04440000	Scaffold1492	4430001	4440000	0
Scaffold1492_04440001_04450000	Scaffold1492	4440001	4450000	0
Scaffold1492_04450001_04460000	Scaffold1492	4450001	4460000	0
Scaffold1492_04460001_04470000	Scaffold1492	4460001	4470000	2.88254
Scaffold1492_04470001_04480000	Scaffold1492	4470001	4480000	0
Scaffold1492_04480001_04490000	Scaffold1492	4480001	4490000	0
Scaffold1492_04490001_04500000	Scaffold1492	4490001	4500000	0
Scaffold1492_04500001_04510000	Scaffold1492	4500001	4510000	0
Scaffold1492_04510001_04520000	Scaffold1492	4510001	4520000	0
Scaffold1492_04520001_04530000	Scaffold1492	4520001	4530000	0
Scaffold1492_04530001_04540000	Scaffold1492	4530001	4540000	0
Scaffold1492_04540001_04550000	Scaffold1492	4540001	4550000	6.44697
Scaffold1492_04550001_04560000	Scaffold1492	4550001	4560000	0
