# Supplementary material for: Metabolite signatures of diverse Camellia sinensis tea populations
Source: Nat Commun. 2020 Nov 4;11:5586. doi: 10.1038/s41467-020-19441-1 (PMC7642434; doi:10.1038/s41467-020-19441-1)
Supplement: Supplementary file 12 — Source data [file 41467_2020_19441_MOESM12_ESM.zip › SourceData/Fig5d.xlsx]

## Sheet: Fig5d
Sample ID	gene	cpm	Group
S104	TEA013315	1599.74	1
S105	TEA013315	538.56	1
S107	TEA013315	923.981	1
S111	TEA013315	899.425	1
S113	TEA013315	827.011	1
S114	TEA013315	1027.98	1
S116	TEA013315	1225.61	1
S122	TEA013315	254.761	1
S123	TEA013315	671.346	1
S124	TEA013315	305.924	1
S126	TEA013315	368.207	1
S127	TEA013315	194.222	1
S129	TEA013315	139.213	1
S13	TEA013315	1378.22	1
S131	TEA013315	166.935	1
S132	TEA013315	161.442	1
S143	TEA013315	242.109	1
S144	TEA013315	865.215	1
S145	TEA013315	134.888	1
S146	TEA013315	232.569	1
S148	TEA013315	780.999	1
S149	TEA013315	177.079	1
S151	TEA013315	646.747	1
S41	TEA013315	813.989	1
S55	TEA013315	839.044	1
S100	TEA013315	2749.1	2
S112	TEA013315	1448.74	2
S115	TEA013315	1902.7	2
S120	TEA013315	541.368	2
S121	TEA013315	1052.19	2
S150	TEA013315	939.237	2
S75	TEA013315	1271.06	2
S82	TEA013315	800.388	2
S88	TEA013315	1491.57	2
S1	TEA013315	1112.83	3
S101	TEA013315	1591.3	3
S106	TEA013315	982.568	3
S108	TEA013315	1243.8	3
S109	TEA013315	2436.74	3
S117	TEA013315	1248.05	3
S119	TEA013315	1469.24	3
S2	TEA013315	1073.92	3
S20	TEA013315	2036.24	3
S21	TEA013315	2275.56	3
S36	TEA013315	2745.11	3
S53	TEA013315	1043.62	3
S56	TEA013315	1509.3	3
S57	TEA013315	1316.36	3
S61	TEA013315	462.134	3
S73	TEA013315	2707.46	3
S76	TEA013315	2347.4	3
S8	TEA013315	1456.07	3
S83	TEA013315	1536.08	3
S89	TEA013315	1132.19	3
S90	TEA013315	1413.6	3
S91	TEA013315	1511.17	3
S92	TEA013315	1282.69	3
S93	TEA013315	1241.57	3
S96	TEA013315	1867.51	3
S97	TEA013315	2240.37	3
S98	TEA013315	722.787	3
S99	TEA013315	1617.86	3
S102	TEA013315	1793.74	4
S103	TEA013315	1218.26	4
S118	TEA013315	1527.93	4
S134	TEA013315	1274.2	4
S136	TEA013315	1314.44	4
S140	TEA013315	2355.77	4
S22	TEA013315	1955.69	4
S40	TEA013315	2173.66	4
S49	TEA013315	1898.1	4
S54	TEA013315	488.004	4
S58	TEA013315	886.76	4
S59	TEA013315	402.319	4
S60	TEA013315	1258.99	4
S65	TEA013315	1343.73	4
S69	TEA013315	495.669	4
S74	TEA013315	2050.4	4
S77	TEA013315	1599.93	4
S78	TEA013315	1291.91	4
S79	TEA013315	1800.86	4
S80	TEA013315	1641.6	4
S81	TEA013315	1404.29	4
S84	TEA013315	2036.24	4
S85	TEA013315	2133.51	4
S87	TEA013315	1458.08	4
S94	TEA013315	2465.68	4
S95	TEA013315	1613.59	4
S10	TEA013315	2784.12	5
S110	TEA013315	1089	5
S12	TEA013315	3491.73	5
S133	TEA013315	1658.99	5
S135	TEA013315	1264.98	5
S137	TEA013315	1810.82	5
S138	TEA013315	1747.7	5
S14	TEA013315	1933.42	5
S141	TEA013315	2235.01	5
S142	TEA013315	1975.18	5
S38	TEA013315	2448.36	5
S4	TEA013315	2726.03	5
S42	TEA013315	1464.65	5
S43	TEA013315	1045.26	5
S44	TEA013315	1450.74	5
S45	TEA013315	1531.64	5
S46	TEA013315	866.38	5
S47	TEA013315	974.404	5
S48	TEA013315	2131.72	5
S5	TEA013315	2274	5
S50	TEA013315	1310.71	5
S51	TEA013315	739.361	5
S52	TEA013315	1298.57	5
S6	TEA013315	1550.76	5
S62	TEA013315	1207.11	5
S63	TEA013315	1991.88	5
S64	TEA013315	1114.71	5
S66	TEA013315	1185.08	5
S67	TEA013315	1110.32	5
S68	TEA013315	938.232	5
S7	TEA013315	2341.7	5
S70	TEA013315	1617.31	5
S71	TEA013315	1352.91	5
S86	TEA013315	1587.59	5
