# Supplementary material for: Metabolite signatures of diverse Camellia sinensis tea populations
Source: Nat Commun. 2020 Nov 4;11:5586. doi: 10.1038/s41467-020-19441-1 (PMC7642434; doi:10.1038/s41467-020-19441-1)
Supplement: Supplementary file 12 — Source data [file 41467_2020_19441_MOESM12_ESM.zip › SourceData/Fig4c.xlsx]

## Sheet: fig4c_sourcedata
metabolite	Group1	Group2	Group3	Group4	Group5
sucrose	5168.04	8881.58	13501.3	11188.6	10330.7
theanine	2857.6	3435.81	3336.82	3149.12	1879.42
hexahydroxydiphenoyl-glucose	966.86	70.5282	151.78	87.3315	152.97
monogalloylglucose isomer 1	1656.95	576.059	852.547	899.022	1303.52
theogallin	32567.1	14841.4	13658.8	9454.72	12636.6
gallocatechin	21055.3	12824.9	7492.16	5819.17	7447.29
prodelphinidin B isomer 2	1567.04	1339.91	721.748	873.844	751.406
EC-GC dimer isomer 4	1375.24	542.531	428.195	401.624	461.708
epigallocatechin	8123.22	17202.1	16195.8	20482.3	21624.7
EC-GC dimer isomer 5	1764.37	681.365	503.133	393.665	444.152
digalloylglucose isomer 1	8899.19	12540.4	889.666	457.643	321.286
procyanidin B3	1296.85	348.773	264.874	346.74	346.504
galloylprodelphinidin dimer isomer 1	4495.7	4449.23	1281.34	937.006	1058.37
3-p-coumaroylquinic acid	397.286	943.191	1336.43	1460.15	1757.26
carthamidin diglucoside isomer 1	248.708	729.187	636.357	390.054	442.469
catechin	26661.8	6017.24	4277.85	3598.6	3792.88
methylgallate	4860.81	1290.88	1979.52	1487.55	1277.97
gallocatechin 3-O-gallate	596.105	17.299	7.76709	7.3086	2.87664
chlorogenic acid	6537.76	891.61	432.453	276.31	308.687
norrubrofusarin 6-β-gentiobioside	1857.37	3471.16	3281.94	2347.66	2392.72
(E)GC-(E)CG dimer isomer 1	4475.64	1676.91	1123.12	1341.78	1519.3
carthamidin diglucoside isomer 2	462.147	121.348	1214.67	1812.47	2110.68
4-p-coumaroylquinic acid	875.62	671.908	739.106	1443.68	1226.47
diglucopyranosyl trihydroxyflavanone	142.293	118.12	1122.8	1858.14	2020.12
epicatechin	120094	48972.1	60287.1	58470.3	52502.8
maesopsin 6-glucoside	164.889	803.455	622.954	422.171	621.829
gentioside	939.368	262.01	328.06	196.976	268.143
trigalloylglucose isomer 2	10805.5	4763.79	4956.38	2202.72	2165.9
3-galloylgallocatechin	342.192	888.13	2.46613	1.02986	5.60397
galloylprocyanidin dimer isomer 1	11378.9	1454.2	1261.46	1132.64	1272.8
theasinensin F	1372.65	719.776	488.278	424.012	529.691
apigenin 6-C-glucoside 8-C-arabinoside	530.085	1032.54	1387.8	859.629	778.728
myricetin 3-glucoside	2138.85	1688.04	3347.04	2643.23	3171.35
epiafzelechin	795.912	532.21	350.53	492.353	465.015
quercetin 3-O-galactosyl rutinoside	879.106	1022.84	3707.71	4578.13	2367.71
fisetinidol-(4α→8)-catechin-3-O-gallate	911.942	646.842	339.993	565.953	556.736
quercetin 3-O-glucosyl rutinoside	3073.95	5422.86	17380.4	11392.5	10236.2
procyanidin trimer isomer 2	535.687	321.747	321.021	295.697	241.295
epigallocatechin 3-(3-O-methylgallate)	2069.37	2031.83	1308.05	5025.87	10262.5
epiafzelechin 3-O-gallate-(4β→6)-epigallocatechin 3-O-gallate	3354.98	1563.45	1220.25	1281.84	1463.59
epigallocatechin digallate isomer 1	579.276	114.578	257.875	572.454	220.068
rutin	13073.8	2112.34	3765.79	2007.61	1718.08
kaempferol 3-O-galactosyl rutinoside	2261.89	6368.99	6297.26	8500.12	5861.07
EC-(4β→8)-ECG-(4β→8)-C	823.873	18.5381	24.5627	16.916	30.0462
epicatechin 3-O-gallate	346728	149649	143752	125217	138058
epigallocatechin digallate isomer 2	833.036	156.125	265.991	189.056	237.167
kaempferol 3-O-glucosyl rutinoside	4582.59	27600.7	20365.6	12735	20629.4
quercetin 3-O-glucoside	8228.59	1545.51	3335.54	2041.96	1790.84
kaempferol 3-neohesperidoside-7-rhamnoside	3011.62	17.3197	1232.21	462.078	5.5153
kaempferol 3-O-[2-(4-acetyl-rhamnosyl)-6-glucosyl] glucoside isomer 2	219.787	728.035	33.2024	0.993432	0.42199
kaempferol 3-O-rutinoside	8996.6	4772.73	3192.33	1212.48	1468.15
kaempferol 3-O-galactoside	1250.43	721.411	897.254	2288.56	1198.91
kaempferol 3-O-[2-(4-acetyl-rhamnosyl)-6-glucosyl] glucoside isomer 1	255.12	2343.08	118.52	0	11.8958
kaempferol 3-O-glucoside	5209.42	3050.12	2758.26	1585.06	1587.27
galloylprocyanidin dimer isomer 2	576.567	35.2921	27.4121	26.4778	28.2322
epicatechin 3-(3-O-methylgallate)	1055.26	381.4	253.873	1227.34	2229.51
epiafzelechin 3-gallate	5100.23	3137.33	1841.04	2184.37	2450.52
digalloylprocyanidin dimer	711.527	122.857	123.823	99.8747	99.9684
quercetin 3-triglucoside-7-rhamnoside-p-coumaroyl isomer 2	118.767	39.7081	111.138	191.522	512.537
quercetin 3-O-(2G-p-coumaroyl-3G-O-β-L-arabinosyl-3R-O-β-D-glucosylrutinoside)	170.139	989.505	907.063	1105.66	1312.32
capilliposide II isomer 1	52.0734	32.8429	18.0879	54.6938	1135.54
kaempferol 3-O-β-D-glucopyranosyl(1→4)-[α-L-rhamnopyranosyl(1→6)]-β-D-glucopyranoside-7-O-[2-O-(E)-p-coumaroyl]-β-D-glucopyranoside	209.008	146.106	139.309	522.856	1151.63
sarmenoside II	1638.16	0.943313	55.1922	15.2248	323.498
camellikaempferoside C isomer 1	543.106	4376.69	982.646	748.726	1962.94
kaempferol 3-(4-(E)-p-coumaroylrobinobioside)-7-rhamnoside isomer 1	945.054	18.5673	151.846	14.4045	567.741
kaempferol 3-neohesperidoside-7-(2-p-coumaroylglucoside) isomer 1	88.7541	244.255	147.809	169.47	601.793
camellikaempferoside C isomer 2	128.57	1534.01	287.873	205.856	577.468
camellikaempferoside A isomer 1	356.718	2258.41	107.039	105.955	113.546
camellikaempferoside A isomer 2	98.4223	741.584	20.4928	22.1253	24.4198
linalool primeveroside isomer 1	2194.14	622.388	920.315	615.325	753.2
theasaponin A1	60.1901	727.795	219.186	94.9612	317.73
herniariasaponin isomer	19.5863	731.965	344.972	437.002	351.197
linalool primeveroside isomer 2	763.23	1892.09	1001.94	2107.67	2664.2
di-p-cis-coumaroylquinic acid isomer 2	27.3928	135.29	449.621	353.32	518.586
medicoside I isomer	26.286	9.73819	156.445	687.275	118.095
eupteleasaponin IV isomer 2	4.33699	35.036	122.611	1142	213.765
xanifolia-Y3 isomer 1	99.7651	280.2	976.347	102.26	1377.68
xanifolia-Y3 isomer 2	37.7758	1513.83	189.399	273.997	946.629
tragopogonsaponin E	301.629	2067.94	1172.7	146.073	786.08
glutathione	481.815	662.117	533.679	527.822	444.528
ribonic acid	1434.2	32.8332	169.416	39.6123	83.9752
theobromine	12518.8	10999.4	7338	5921.71	5607.79
EC-EGCG dimer	3833.12	1472.33	595.535	558.49	602.198
theasinensin A	905.492	941.926	425.204	446.267	658.89
vitexin rhamnoside isomer 2	104.501	73.3338	345.553	497.939	569.652
(E)C-(E)CG dimer	273.383	540.462	197.501	364.501	425.2
ECG-EGCG dimer isomer 1	801.96	438.679	275.156	280.128	359.667
prodelphinidin A2 3-gallate	957.495	992.765	578.417	491.177	877.308
quercetin 3-(2-p-hydroxybenzoyl-4-p-coumaroylrhamnoside)	562.657	394.42	206.621	353.07	344.563
tricetin	5082.36	862.92	2140.82	2822.2	1851.86
camelliaside B	5.80167	938.706	386.403	2.64972	5.67117
