# Supplementary material for: Metabolite signatures of diverse Camellia sinensis tea populations
Source: Nat Commun. 2020 Nov 4;11:5586. doi: 10.1038/s41467-020-19441-1 (PMC7642434; doi:10.1038/s41467-020-19441-1)
Supplement: Supplementary file 12 — Source data [file 41467_2020_19441_MOESM12_ESM.zip › SourceData/Fig3d.xlsx]

## Sheet: Fig3d
id	chr	start	end	xpclr
Scaffold859_00000001_00010000	Scaffold859	1	10000	0
Scaffold859_00010001_00020000	Scaffold859	10001	20000	0
Scaffold859_00020001_00030000	Scaffold859	20001	30000	0
Scaffold859_00030001_00040000	Scaffold859	30001	40000	0
Scaffold859_00040001_00050000	Scaffold859	40001	50000	0
Scaffold859_00050001_00060000	Scaffold859	50001	60000	0
Scaffold859_00060001_00070000	Scaffold859	60001	70000	0
Scaffold859_00070001_00080000	Scaffold859	70001	80000	0
Scaffold859_00080001_00090000	Scaffold859	80001	90000	0
Scaffold859_00090001_00100000	Scaffold859	90001	100000	0
Scaffold859_00100001_00110000	Scaffold859	100001	110000	0
Scaffold859_00110001_00120000	Scaffold859	110001	120000	0
Scaffold859_00120001_00130000	Scaffold859	120001	130000	0
Scaffold859_00130001_00140000	Scaffold859	130001	140000	0
Scaffold859_00140001_00150000	Scaffold859	140001	150000	0
Scaffold859_00150001_00160000	Scaffold859	150001	160000	0
Scaffold859_00160001_00170000	Scaffold859	160001	170000	8.6911
Scaffold859_00170001_00180000	Scaffold859	170001	180000	0
Scaffold859_00180001_00190000	Scaffold859	180001	190000	0
Scaffold859_00190001_00200000	Scaffold859	190001	200000	0
Scaffold859_00200001_00210000	Scaffold859	200001	210000	0
Scaffold859_00210001_00220000	Scaffold859	210001	220000	0
Scaffold859_00220001_00230000	Scaffold859	220001	230000	0
Scaffold859_00230001_00240000	Scaffold859	230001	240000	0
Scaffold859_00240001_00250000	Scaffold859	240001	250000	0
Scaffold859_00250001_00260000	Scaffold859	250001	260000	0
Scaffold859_00260001_00270000	Scaffold859	260001	270000	0
Scaffold859_00270001_00280000	Scaffold859	270001	280000	0
Scaffold859_00280001_00290000	Scaffold859	280001	290000	0
Scaffold859_00290001_00300000	Scaffold859	290001	300000	0
Scaffold859_00300001_00310000	Scaffold859	300001	310000	0
Scaffold859_00310001_00320000	Scaffold859	310001	320000	0
Scaffold859_00320001_00330000	Scaffold859	320001	330000	0
Scaffold859_00330001_00340000	Scaffold859	330001	340000	0
Scaffold859_00340001_00350000	Scaffold859	340001	350000	0
Scaffold859_00350001_00360000	Scaffold859	350001	360000	0
Scaffold859_00360001_00370000	Scaffold859	360001	370000	0
Scaffold859_00370001_00380000	Scaffold859	370001	380000	0
Scaffold859_00380001_00390000	Scaffold859	380001	390000	0
Scaffold859_00390001_00400000	Scaffold859	390001	400000	0
Scaffold859_00400001_00410000	Scaffold859	400001	410000	0
Scaffold859_00410001_00420000	Scaffold859	410001	420000	0
Scaffold859_00420001_00430000	Scaffold859	420001	430000	0
Scaffold859_00430001_00440000	Scaffold859	430001	440000	0
Scaffold859_00440001_00450000	Scaffold859	440001	450000	0
Scaffold859_00450001_00460000	Scaffold859	450001	460000	0
Scaffold859_00460001_00470000	Scaffold859	460001	470000	0
Scaffold859_00470001_00480000	Scaffold859	470001	480000	0
Scaffold859_00480001_00490000	Scaffold859	480001	490000	0
Scaffold859_00490001_00500000	Scaffold859	490001	500000	0
Scaffold859_00500001_00510000	Scaffold859	500001	510000	0
Scaffold859_00510001_00520000	Scaffold859	510001	520000	0
Scaffold859_00520001_00530000	Scaffold859	520001	530000	0.0918509
Scaffold859_00530001_00540000	Scaffold859	530001	540000	0
Scaffold859_00540001_00550000	Scaffold859	540001	550000	0
Scaffold859_00550001_00560000	Scaffold859	550001	560000	0
Scaffold859_00560001_00570000	Scaffold859	560001	570000	0
Scaffold859_00570001_00580000	Scaffold859	570001	580000	0
Scaffold859_00580001_00590000	Scaffold859	580001	590000	0
Scaffold859_00590001_00600000	Scaffold859	590001	600000	0
Scaffold859_00600001_00610000	Scaffold859	600001	610000	0
Scaffold859_00610001_00620000	Scaffold859	610001	620000	0
Scaffold859_00620001_00630000	Scaffold859	620001	630000	0
Scaffold859_00630001_00640000	Scaffold859	630001	640000	0
Scaffold859_00640001_00650000	Scaffold859	640001	650000	0
Scaffold859_00650001_00660000	Scaffold859	650001	660000	0
Scaffold859_00660001_00670000	Scaffold859	660001	670000	0
Scaffold859_00670001_00680000	Scaffold859	670001	680000	0
Scaffold859_00680001_00690000	Scaffold859	680001	690000	0
Scaffold859_00690001_00700000	Scaffold859	690001	700000	0
Scaffold859_00700001_00710000	Scaffold859	700001	710000	0
Scaffold859_00710001_00720000	Scaffold859	710001	720000	0
Scaffold859_00720001_00730000	Scaffold859	720001	730000	0.447715
Scaffold859_00730001_00740000	Scaffold859	730001	740000	0
Scaffold859_00740001_00750000	Scaffold859	740001	750000	0
Scaffold859_00750001_00760000	Scaffold859	750001	760000	0
Scaffold859_00760001_00770000	Scaffold859	760001	770000	0
Scaffold859_00770001_00780000	Scaffold859	770001	780000	0
Scaffold859_00780001_00790000	Scaffold859	780001	790000	0
Scaffold859_00790001_00800000	Scaffold859	790001	800000	0
Scaffold859_00800001_00810000	Scaffold859	800001	810000	0
Scaffold859_00810001_00820000	Scaffold859	810001	820000	0
Scaffold859_00820001_00830000	Scaffold859	820001	830000	0
Scaffold859_00830001_00840000	Scaffold859	830001	840000	0
Scaffold859_00840001_00850000	Scaffold859	840001	850000	0
Scaffold859_00850001_00860000	Scaffold859	850001	860000	0
Scaffold859_00860001_00870000	Scaffold859	860001	870000	0
Scaffold859_00870001_00880000	Scaffold859	870001	880000	0
Scaffold859_00880001_00890000	Scaffold859	880001	890000	0
Scaffold859_00890001_00900000	Scaffold859	890001	900000	0
Scaffold859_00900001_00910000	Scaffold859	900001	910000	0
Scaffold859_00910001_00920000	Scaffold859	910001	920000	0
Scaffold859_00920001_00930000	Scaffold859	920001	930000	0
Scaffold859_00930001_00940000	Scaffold859	930001	940000	0
Scaffold859_00940001_00950000	Scaffold859	940001	950000	0
Scaffold859_00950001_00960000	Scaffold859	950001	960000	0
Scaffold859_00960001_00970000	Scaffold859	960001	970000	0
Scaffold859_00970001_00980000	Scaffold859	970001	980000	0
Scaffold859_00980001_00990000	Scaffold859	980001	990000	0
Scaffold859_00990001_01000000	Scaffold859	990001	1000000	0
Scaffold859_01000001_01010000	Scaffold859	1000001	1010000	0
Scaffold859_01010001_01020000	Scaffold859	1010001	1020000	0
Scaffold859_01020001_01030000	Scaffold859	1020001	1030000	0
Scaffold859_01030001_01040000	Scaffold859	1030001	1040000	0
Scaffold859_01040001_01050000	Scaffold859	1040001	1050000	0
Scaffold859_01050001_01060000	Scaffold859	1050001	1060000	0
Scaffold859_01060001_01070000	Scaffold859	1060001	1070000	0
Scaffold859_01070001_01080000	Scaffold859	1070001	1080000	0
Scaffold859_01080001_01090000	Scaffold859	1080001	1090000	0
Scaffold859_01090001_01100000	Scaffold859	1090001	1100000	0
Scaffold859_01100001_01110000	Scaffold859	1100001	1110000	0
Scaffold859_01110001_01120000	Scaffold859	1110001	1120000	0
Scaffold859_01120001_01130000	Scaffold859	1120001	1130000	0
Scaffold859_01130001_01140000	Scaffold859	1130001	1140000	1.65115
Scaffold859_01140001_01150000	Scaffold859	1140001	1150000	0
Scaffold859_01150001_01160000	Scaffold859	1150001	1160000	0
Scaffold859_01160001_01170000	Scaffold859	1160001	1170000	0
Scaffold859_01170001_01180000	Scaffold859	1170001	1180000	0
Scaffold859_01180001_01190000	Scaffold859	1180001	1190000	0
Scaffold859_01190001_01200000	Scaffold859	1190001	1200000	0
Scaffold859_01200001_01210000	Scaffold859	1200001	1210000	0
Scaffold859_01210001_01220000	Scaffold859	1210001	1220000	0
Scaffold859_01220001_01230000	Scaffold859	1220001	1230000	0
Scaffold859_01230001_01240000	Scaffold859	1230001	1240000	0
Scaffold859_01240001_01250000	Scaffold859	1240001	1250000	0
Scaffold859_01250001_01260000	Scaffold859	1250001	1260000	0
Scaffold859_01260001_01270000	Scaffold859	1260001	1270000	0
Scaffold859_01270001_01280000	Scaffold859	1270001	1280000	0
Scaffold859_01280001_01290000	Scaffold859	1280001	1290000	0
Scaffold859_01290001_01300000	Scaffold859	1290001	1300000	0
Scaffold859_01300001_01310000	Scaffold859	1300001	1310000	0.102448
Scaffold859_01310001_01320000	Scaffold859	1310001	1320000	0
Scaffold859_01320001_01330000	Scaffold859	1320001	1330000	0
Scaffold859_01330001_01340000	Scaffold859	1330001	1340000	0
Scaffold859_01340001_01350000	Scaffold859	1340001	1350000	0
Scaffold859_01350001_01360000	Scaffold859	1350001	1360000	0
Scaffold859_01360001_01370000	Scaffold859	1360001	1370000	0
Scaffold859_01370001_01380000	Scaffold859	1370001	1380000	0
Scaffold859_01380001_01390000	Scaffold859	1380001	1390000	0
Scaffold859_01390001_01400000	Scaffold859	1390001	1400000	0
Scaffold859_01400001_01410000	Scaffold859	1400001	1410000	0
Scaffold859_01410001_01420000	Scaffold859	1410001	1420000	0
Scaffold859_01420001_01430000	Scaffold859	1420001	1430000	0
Scaffold859_01430001_01440000	Scaffold859	1430001	1440000	0
Scaffold859_01440001_01450000	Scaffold859	1440001	1450000	0
Scaffold859_01450001_01460000	Scaffold859	1450001	1460000	0
Scaffold859_01460001_01470000	Scaffold859	1460001	1470000	0
Scaffold859_01470001_01480000	Scaffold859	1470001	1480000	0
Scaffold859_01480001_01490000	Scaffold859	1480001	1490000	0
Scaffold859_01490001_01500000	Scaffold859	1490001	1500000	0
Scaffold859_01500001_01510000	Scaffold859	1500001	1510000	0
Scaffold859_01510001_01520000	Scaffold859	1510001	1520000	0
Scaffold859_01520001_01530000	Scaffold859	1520001	1530000	0
Scaffold859_01530001_01540000	Scaffold859	1530001	1540000	0
Scaffold859_01540001_01550000	Scaffold859	1540001	1550000	0
Scaffold859_01550001_01560000	Scaffold859	1550001	1560000	0
Scaffold859_01560001_01570000	Scaffold859	1560001	1570000	0
Scaffold859_01570001_01580000	Scaffold859	1570001	1580000	0
Scaffold859_01580001_01590000	Scaffold859	1580001	1590000	0
Scaffold859_01590001_01600000	Scaffold859	1590001	1600000	0
Scaffold859_01600001_01610000	Scaffold859	1600001	1610000	0
Scaffold859_01610001_01620000	Scaffold859	1610001	1620000	0
Scaffold859_01620001_01630000	Scaffold859	1620001	1630000	0
Scaffold859_01630001_01640000	Scaffold859	1630001	1640000	0
Scaffold859_01640001_01650000	Scaffold859	1640001	1650000	0
Scaffold859_01650001_01660000	Scaffold859	1650001	1660000	0
Scaffold859_01660001_01670000	Scaffold859	1660001	1670000	0
Scaffold859_01670001_01680000	Scaffold859	1670001	1680000	0
Scaffold859_01680001_01690000	Scaffold859	1680001	1690000	0
Scaffold859_01690001_01700000	Scaffold859	1690001	1700000	0
Scaffold859_01700001_01710000	Scaffold859	1700001	1710000	0
Scaffold859_01710001_01720000	Scaffold859	1710001	1720000	0
Scaffold859_01720001_01730000	Scaffold859	1720001	1730000	0
Scaffold859_01730001_01740000	Scaffold859	1730001	1740000	0
Scaffold859_01740001_01750000	Scaffold859	1740001	1750000	0
Scaffold859_01750001_01760000	Scaffold859	1750001	1760000	0
Scaffold859_01760001_01770000	Scaffold859	1760001	1770000	0
Scaffold859_01770001_01780000	Scaffold859	1770001	1780000	0
Scaffold859_01780001_01790000	Scaffold859	1780001	1790000	0
Scaffold859_01790001_01800000	Scaffold859	1790001	1800000	0
Scaffold859_01800001_01810000	Scaffold859	1800001	1810000	0
Scaffold859_01810001_01820000	Scaffold859	1810001	1820000	0
Scaffold859_01820001_01830000	Scaffold859	1820001	1830000	0
Scaffold859_01830001_01840000	Scaffold859	1830001	1840000	0
Scaffold859_01840001_01850000	Scaffold859	1840001	1850000	0
Scaffold859_01850001_01860000	Scaffold859	1850001	1860000	0
Scaffold859_01860001_01870000	Scaffold859	1860001	1870000	0
Scaffold859_01870001_01880000	Scaffold859	1870001	1880000	0
Scaffold859_01880001_01890000	Scaffold859	1880001	1890000	0
Scaffold859_01890001_01900000	Scaffold859	1890001	1900000	0
Scaffold859_01900001_01910000	Scaffold859	1900001	1910000	0
Scaffold859_01910001_01920000	Scaffold859	1910001	1920000	0
Scaffold859_01920001_01930000	Scaffold859	1920001	1930000	0
Scaffold859_01930001_01940000	Scaffold859	1930001	1940000	0
Scaffold859_01940001_01950000	Scaffold859	1940001	1950000	0
Scaffold859_01950001_01960000	Scaffold859	1950001	1960000	0
Scaffold859_01960001_01970000	Scaffold859	1960001	1970000	0
Scaffold859_01970001_01980000	Scaffold859	1970001	1980000	0
Scaffold859_01980001_01990000	Scaffold859	1980001	1990000	0
Scaffold859_01990001_02000000	Scaffold859	1990001	2000000	0
Scaffold859_02000001_02010000	Scaffold859	2000001	2010000	0
Scaffold859_02010001_02020000	Scaffold859	2010001	2020000	0
Scaffold859_02020001_02030000	Scaffold859	2020001	2030000	0
Scaffold859_02030001_02040000	Scaffold859	2030001	2040000	0
Scaffold859_02040001_02050000	Scaffold859	2040001	2050000	0
Scaffold859_02050001_02060000	Scaffold859	2050001	2060000	0
Scaffold859_02060001_02070000	Scaffold859	2060001	2070000	0
Scaffold859_02070001_02080000	Scaffold859	2070001	2080000	0
Scaffold859_02080001_02090000	Scaffold859	2080001	2090000	0
Scaffold859_02090001_02100000	Scaffold859	2090001	2100000	0
Scaffold859_02100001_02110000	Scaffold859	2100001	2110000	0
Scaffold859_02110001_02120000	Scaffold859	2110001	2120000	0
Scaffold859_02120001_02130000	Scaffold859	2120001	2130000	0
Scaffold859_02130001_02140000	Scaffold859	2130001	2140000	0
Scaffold859_02140001_02150000	Scaffold859	2140001	2150000	0
Scaffold859_02150001_02160000	Scaffold859	2150001	2160000	0
Scaffold859_02160001_02170000	Scaffold859	2160001	2170000	0
Scaffold859_02170001_02180000	Scaffold859	2170001	2180000	0
Scaffold859_02180001_02190000	Scaffold859	2180001	2190000	0
Scaffold859_02190001_02200000	Scaffold859	2190001	2200000	0
Scaffold859_02200001_02210000	Scaffold859	2200001	2210000	0
Scaffold859_02210001_02220000	Scaffold859	2210001	2220000	0
Scaffold859_02220001_02230000	Scaffold859	2220001	2230000	0
Scaffold859_02230001_02240000	Scaffold859	2230001	2240000	0
Scaffold859_02240001_02250000	Scaffold859	2240001	2250000	0
Scaffold859_02250001_02260000	Scaffold859	2250001	2260000	0
Scaffold859_02260001_02270000	Scaffold859	2260001	2270000	0
Scaffold859_02270001_02280000	Scaffold859	2270001	2280000	0
Scaffold859_02280001_02290000	Scaffold859	2280001	2290000	0
Scaffold859_02290001_02300000	Scaffold859	2290001	2300000	0
Scaffold859_02300001_02310000	Scaffold859	2300001	2310000	0
Scaffold859_02310001_02320000	Scaffold859	2310001	2320000	0
Scaffold859_02320001_02330000	Scaffold859	2320001	2330000	0
Scaffold859_02330001_02340000	Scaffold859	2330001	2340000	0
Scaffold859_02340001_02350000	Scaffold859	2340001	2350000	0
Scaffold859_02350001_02360000	Scaffold859	2350001	2360000	0
Scaffold859_02360001_02370000	Scaffold859	2360001	2370000	0
Scaffold859_02370001_02380000	Scaffold859	2370001	2380000	0
Scaffold859_02380001_02390000	Scaffold859	2380001	2390000	0
Scaffold859_02390001_02400000	Scaffold859	2390001	2400000	0
Scaffold859_02400001_02410000	Scaffold859	2400001	2410000	0
Scaffold859_02410001_02420000	Scaffold859	2410001	2420000	0
Scaffold859_02420001_02430000	Scaffold859	2420001	2430000	0
Scaffold859_02430001_02440000	Scaffold859	2430001	2440000	0
Scaffold859_02440001_02450000	Scaffold859	2440001	2450000	0
Scaffold859_02450001_02460000	Scaffold859	2450001	2460000	0
Scaffold859_02460001_02470000	Scaffold859	2460001	2470000	0
Scaffold859_02470001_02480000	Scaffold859	2470001	2480000	0
Scaffold859_02480001_02490000	Scaffold859	2480001	2490000	0
Scaffold859_02490001_02500000	Scaffold859	2490001	2500000	0
Scaffold859_02500001_02510000	Scaffold859	2500001	2510000	0
Scaffold859_02510001_02520000	Scaffold859	2510001	2520000	0
Scaffold859_02520001_02530000	Scaffold859	2520001	2530000	0
Scaffold859_02530001_02540000	Scaffold859	2530001	2540000	0
Scaffold859_02540001_02550000	Scaffold859	2540001	2550000	0
Scaffold859_02550001_02560000	Scaffold859	2550001	2560000	0
Scaffold859_02560001_02570000	Scaffold859	2560001	2570000	0
Scaffold859_02570001_02580000	Scaffold859	2570001	2580000	0
Scaffold859_02580001_02590000	Scaffold859	2580001	2590000	0
Scaffold859_02590001_02600000	Scaffold859	2590001	2600000	0
Scaffold859_02600001_02610000	Scaffold859	2600001	2610000	0
Scaffold859_02610001_02620000	Scaffold859	2610001	2620000	0
Scaffold859_02620001_02630000	Scaffold859	2620001	2630000	0.360759
Scaffold859_02630001_02640000	Scaffold859	2630001	2640000	0
Scaffold859_02640001_02650000	Scaffold859	2640001	2650000	0
Scaffold859_02650001_02660000	Scaffold859	2650001	2660000	0
Scaffold859_02660001_02670000	Scaffold859	2660001	2670000	0
Scaffold859_02670001_02680000	Scaffold859	2670001	2680000	0
Scaffold859_02680001_02690000	Scaffold859	2680001	2690000	0
Scaffold859_02690001_02700000	Scaffold859	2690001	2700000	0
Scaffold859_02700001_02710000	Scaffold859	2700001	2710000	0.463023
Scaffold859_02710001_02720000	Scaffold859	2710001	2720000	0
Scaffold859_02720001_02730000	Scaffold859	2720001	2730000	0
Scaffold859_02730001_02740000	Scaffold859	2730001	2740000	0
Scaffold859_02740001_02750000	Scaffold859	2740001	2750000	0
Scaffold859_02750001_02760000	Scaffold859	2750001	2760000	0
Scaffold859_02760001_02770000	Scaffold859	2760001	2770000	0
Scaffold859_02770001_02780000	Scaffold859	2770001	2780000	0
Scaffold859_02780001_02790000	Scaffold859	2780001	2790000	0
Scaffold859_02790001_02800000	Scaffold859	2790001	2800000	0
Scaffold859_02800001_02810000	Scaffold859	2800001	2810000	0
Scaffold859_02810001_02820000	Scaffold859	2810001	2820000	0
Scaffold859_02820001_02830000	Scaffold859	2820001	2830000	18.5833
Scaffold859_02830001_02840000	Scaffold859	2830001	2840000	10.1652
Scaffold859_02840001_02850000	Scaffold859	2840001	2850000	0
Scaffold859_02850001_02860000	Scaffold859	2850001	2860000	0
Scaffold859_02860001_02870000	Scaffold859	2860001	2870000	0
Scaffold859_02870001_02880000	Scaffold859	2870001	2880000	0
Scaffold859_02880001_02890000	Scaffold859	2880001	2890000	0
Scaffold859_02890001_02900000	Scaffold859	2890001	2900000	0
Scaffold859_02900001_02910000	Scaffold859	2900001	2910000	0
Scaffold859_02910001_02920000	Scaffold859	2910001	2920000	0
Scaffold859_02920001_02930000	Scaffold859	2920001	2930000	0
Scaffold859_02930001_02940000	Scaffold859	2930001	2940000	0
Scaffold859_02940001_02950000	Scaffold859	2940001	2950000	0
Scaffold859_02950001_02960000	Scaffold859	2950001	2960000	0
Scaffold859_02960001_02970000	Scaffold859	2960001	2970000	0
Scaffold859_02970001_02980000	Scaffold859	2970001	2980000	0
Scaffold859_02980001_02990000	Scaffold859	2980001	2990000	0
Scaffold859_02990001_03000000	Scaffold859	2990001	3000000	0
Scaffold859_03000001_03010000	Scaffold859	3000001	3010000	0
Scaffold859_03010001_03020000	Scaffold859	3010001	3020000	0
